# Supplementary material for: Flashy flagella: flagellin modification is relatively common and highly versatile among the Enterobacteriaceae
Source: BMC Genomics. 2016 May 20;17:377. doi: 10.1186/s12864-016-2735-x (PMC4875605; doi:10.1186/s12864-016-2735-x)
Supplement: Additional file 1: Table S1. — Enterobacteriaceae strains analysed in this study. The deep-branching clade to which they belong (Fig. 1), the presence/absence of fliDCAZ loci, the NCBI accession numbers of the contigs on which these loci occur, and presence/absence of FGI and FMI loci are indicated. Table S2. Characteristics of FGI+ Enterobacteriaceae and their flagellin glycosylation islands. The isolation sources and deep-branching clade to which they belong in the Enterobacteriaceae phylogeny (Fig. 1) are indicated for each of the FGI+ enterobacterial strains. The sizes, G + C contents, G + C deviation from the rest of the genome and number of proteins encoded on each FGI are shown. Table S3. Characteristics of FMI+ Enterobacteriaceae and their flagellin methylation islands. The isolation sources and deep-branching clade to which they belong in the Enterobacteriaceae phylogeny (Fig. 1) are indicated for each of the FMI+ enterobacterial strains. The sizes, G + C contents, G + C deviation from the rest of the genome and number of proteins encoded on each FMI are shown. Table S4. Annotations of the proteins encoded on the enterobacterial FGIs. The number of strains and genera in which orthologs of each distinct protein are encoded within the FGIs are indicated, as well as the closest non-enterobacterial Blast hit, obtained by BlastP analysis against the NCBI non-redundant protein database. Orthologs were only considered among the top 500 BLAST hits and for those orthologs with > 30 % amino acid identity to the query protein. The putative function and conserved domains observed after BLAST analyses against the NCBI protein and conserved domain databases are shown. Table S5. Genomics inserts in the fliDCAZ loci of FGI−/FMI− Enterobacteriaceae. The insert size, G + C content, G + C deviation from the rest of the genome, number of proteins encoded and putative functions of the encoded proteins in each insert are shown. (XLSX 234 kb) [file 12864_2016_2735_MOESM1_ESM.xlsx]

## Sheet: Supplementary Table S1
			Host association/	NCBI Acc.# of contig
Strain	Clade	Host/Source	environment specifics	with fliDCAZ locus	FGI	FMI	Notes
Arsenophonus nasoniae DSM 15247	S	Insect	Symbiont	AUCC01000012	N	N
Arsenophonus nasoniae (Nasonia vitripennis)	S	Insect	Symbiont	FN545182	N	N
Arsenophonus nasoniae str. Hangzu (Nilaparvata lugens)	S	Insect	Symbiont	JRLH01000005	N	N
Brenneria goodwinii OBR1	L	Plant	Pathogen	CGIG01000001	N	N	Other insert (Supplementary Table 5)
Brenneria sp. EniD312	L	Plant	Pathogen	CM001230	Y	N
Buchnera aphidicola str. 5A	T	Insect	Symbiont	-	N	N
Buchnera aphidicola str. AK	T	Insect	Symbiont	-	N	N
Buchnera aphidicola str. APS	T	Insect	Symbiont	-	N	N
Buchnera aphidicola str. F009	T	Insect	Symbiont	-	N	N
Buchnera aphidicola str. G002	T	Insect	Symbiont	-	N	N
Buchnera aphidicola str. JF98	T	Insect	Symbiont	-	N	N
Buchnera aphidicola str. JF99	T	Insect	Symbiont	-	N	N
Buchnera aphidicola str. LL01	T	Insect	Symbiont	-	N	N
Buchnera aphidicola str. LSR1	T	Insect	Symbiont	-	N	N
Buchnera aphidicola str. Sg	T	Insect	Symbiont	-	N	N
Buchnera aphidicola str. TLW03	T	Insect	Symbiont	-	N	N
Buchnera aphidicola str. Tuc7	T	Insect	Symbiont	-	N	N
Buchnera aphidicola str. Ua	T	Insect	Symbiont	-	N	N
Buchnera aphidicola str. USDA	T	Insect	Symbiont	-	N	N
Buchnera aphidicola str. W106	T	Insect	Symbiont	-	N	N
Budvicia aquatica DSM 5075	Q	Environment	Freshwater	ATYS01000002	N	N
Buttiauxella agrestis ATCC 33320	I	Environment	Freshwater	JMPI01000030	N	N
Buttiauxella agrestis MCE	I	Environment	Freshwater	JPRU01000002	N	N
Cedecea davisae DSM 4568	I	Human	Commensal	KE161030	Y	N
Cedecea neteri SSMD04	I	Environment	Food (Fish)	CP009451	Y	N
Cedecea sp. nov 1 (Ag1)	I	Insect	Commensal	AKXM01000004	Y	N
Cedecea sp. nov 1 (M006)	I	Environment	Freshwater	CP009458	Y	N
Cedecea sp. nov 1 (ND14a)	I	Environment	Freshwater	CP009459	Y	N
Cedecea sp. nov 1 (RC10)	I	Environment	Soil	CP011077	Y	N
Cronobacter condimenti 1330	I	Human	Clinical	CP012264	Y	N
Cronobacter dublinensis 582	I	Human	Clinical	CALA01000393	Y	N
Cronobacter dublinensis 1210	I	Human	Clinical	CAKZ01000192	Y	N
Cronobacter dublinensis subsp. dublinensis LMG 23823	I	Environment	Food (Milk Powder)	CP012266	Y	N
Cronobacter dublinensis subsp. lactaridi LMG 23825	I	Environment	Food (Milk Powder)	AJKX01000076	Y	N
Cronobacter dublinensis subsp. lausannensis LMG 23824	I	Environment	Freshwater	AJKY01000087	Y	N
Cronobacter malonaticus 507	I	Human	Clinical	CALD01000014	Y	N
Cronobacter malonaticus 681	I	Human	Clinical	CALC01000087	Y	N
Cronobacter malonaticus 685	I	Human	Clinical	JPZD01000061	Y	N
Cronobacter malonaticus 687	I	Human	Clinical	JPZE01000001	Y	N
Cronobacter malonaticus 1545	I	Human	Clinical	JPZF01000042	Y	N
Cronobacter malonaticus 1558	I	Human	Clinical	JPZG01000017	Y	N
Cronobacter malonaticus CMCC 45402	I	Human	Clinical	CP006731	Y	N
Cronobacter malonaticus ENBT0334	I	Human	Clinical	JXTD01000026	Y	N
Cronobacter muytjensii ATCC 51329	I	Human	Clinical	CP012268	Y	N
Cronobacter sakazakii 680	I	Human	Clinical	CALG01000182	Y	N
Cronobacter sakazakii 690	I	Human	Clinical	JOLN01000035	Y	N
Cronobacter sakazakii 691	I	Human	Clinical	JOLQ01000032	Y	N
Cronobacter sakazakii 692	I	Human	Clinical	JOLV01000011	Y	N
Cronobacter sakazakii 693	I	Human	Clinical	JOLO01000007	Y	N
Cronobacter sakazakii 694	I	Human	Clinical	JOLM01000005	Y	N
Cronobacter sakazakii 695	I	Human	Clinical	JOLG01000037	Y	N
Cronobacter sakazakii 696	I	Human	Clinical	CALF01000071	Y	N
Cronobacter sakazakii 698	I	Human	Clinical	JOLR01000038	Y	N
Cronobacter sakazakii 699	I	Human	Clinical	JOLK01000015	Y	N
Cronobacter sakazakii 700	I	Human	Clinical	JOLL01000027	Y	N
Cronobacter sakazakii 701	I	Human	Clinical	CALE01000616	Y	N
Cronobacter sakazakii 702	I	Human	Clinical	JOLF01000073	Y	N
Cronobacter sakazakii 703	I	Human	Clinical	JOLY01000033	Y	N
Cronobacter sakazakii 705	I	Human	Clinical	JOLI01000004	Y	N
Cronobacter sakazakii 706	I	Human	Clinical	JOLH01000033	Y	N
Cronobacter sakazakii 707	I	Human	Clinical	JOLD01000003	Y	N
Cronobacter sakazakii 708	I	Human	Clinical	JOLZ01000001	Y	N
Cronobacter sakazakii 709	I	Human	Clinical	JOLJ01000019	Y	N
Cronobacter sakazakii 711	I	Human	Clinical	JOLC01000018	Y	N
Cronobacter sakazakii 712	I	Human	Clinical	JOLE01000002	Y	N
Cronobacter sakazakii 713	I	Human	Clinical	JOLX01000012	Y	N
Cronobacter sakazakii 714	I	Human	Clinical	JOLU01000012	Y	N
Cronobacter sakazakii 715	I	Environment	Food (Milk Powder)	JOLP01000015	Y	N
Cronobacter sakazakii 716	I	Environment	Food (Milk Powder)	JOLS01000014	Y	N
Cronobacter sakazakii 730	I	Human	Clinical	JOLT01000045	Y	N
Cronobacter sakazakii 767	I	Human	Clinical	JNCX01000010	Y	N
Cronobacter sakazakii 2151	I	Human	Clinical	AJKT01000030	Y	N
Cronobacter sakazakii 8399	I	Human	Clinical	AWSP01000031	Y	N
Cronobacter sakazakii ATCC 29544	I	Human	Clinical	CP011047	Y	N
Cronobacter sakazakii ATCC BAA-894	I	Human	Clinical	CP000783	Y	N
Cronobacter sakazakii E764	I	Human	Clinical	AJLA01000025	Y	N
Cronobacter sakazakii ES15	I	Human	Clinical	CP003312	Y	N
Cronobacter sakazakii ES35	I	Human	Clinical	AJLC01000155	Y	N
Cronobacter sakazakii ES713	I	Environment	Food (Milk Powder)	AJLB01000153	Y	N
Cronobacter sakazakii HPB5174	I	Human	Clinical	JNBN01000021	Y	N
Cronobacter sakazakii LMG 23826	I	Human	Clinical	AJKV01000051	Y	N
Cronobacter sakazakii NBRC 102416	I	Environment	Food (Milk Powder)	BAWU01000014	Y	N
Cronobacter sakazakii NCIMB 8272	I	Environment	Food (Milk Powder)	AWFW01000059	Y	N
Cronobacter sakazakii NCTC 8155	I	Human	Clinical	CP012253	Y	N
Cronobacter sakazakii NM1240	I	Human	Clinical	JZDO01000002	Y	N
Cronobacter sakazakii SP291	I	Environment	Food (Milk Powder)	CP004091	Y	N
Cronobacter universalis 564	I	Human	Clinical	CALB01000097	Y	N
Cronobacter universalis NCTC 9529	I	Environment	Freshwater	CP012257	Y	N
Cronobacter universalis z3032	I	Human	Clinical	FN543093	Y	N
Citrobacter Clade 1 (Citrobacter amalonaticus JT3)	C	Human	Clinical	JAQB01000072	N	N
Citrobacter Clade 1 (Citrobacter amalonaticusL8A)	C	Human	Clinical	JMQQ01000036	N	N
Citrobacter Clade 1 (Citrobacter amalonaticus Y19)	C	Environment	Freshwater	CP011132	N	N
Citrobacter Clade 1 (Citrobacter amalonaticus YG6)	C	Environment	Food (Fish)	LIGA01000015	N	N
Citrobacter Clade 1 (Citrobacter amalonaticus YG8)	C	Environment	Food (Fish)	LIGB01000010	N	N
Citrobacter Clade 1 (Citrobacter farmeri GTC 1319)	C	Human	Clinical	BBMX01000004	N	N
Citrobacter Clade 1 (Citrobacter koseri ATCC BAA-895)	C	Human	Clinical	CP000822	Y	N
Citrobacter Clade 1 (Citrobacter koseri CKOS_661)	C	Human	Clinical	JUYC01000419	N	N
Citrobacter Clade 1 (Citrobacter koseri FDAARGOS_86)	C	Human	Clinical	NZ_JTAV01000001	Y	N
Citrobacter Clade 1 (Citrobacter rodentium ICC168)	C	Animal (Rodent)	Pathogen	FN543502	N	Y	Other insert (Supplementary Table 5)
Citrobacter Clade 1 (Citrobacter sedlakii NBRC 105722)	C	Human	Clinical	BBNB01000001	N	Y
Citrobacter Clade 2 (Citrobacter freundii 1235-66)	D	Human	Clinical	AKNF01000645	N	N
Citrobacter Clade 2 (Citrobacter freundii A1)	D	Environment	Freshwater	AKTT01000044	N	N
Citrobacter Clade 2 (Citrobacter freundii BIDMC107)	D	Human	Clinical	KQ089848	N	Y
Citrobacter Clade 2 (Citrobacter freundii CIP 55.13)	D	Human	Clinical	CDHL01000038	N	N
Citrobacter Clade 2 (Citrobacter freundii CKOS_537)	D	Human	Clinical	JVDD01000077	N	Y
Citrobacter Clade 2 (Citrobacter freundii CKOS_538)	D	Human	Clinical	JVDC01000071	N	Y
Citrobacter Clade 2 (Citrobacter freundii CKOS_554)	D	Human	Clinical	JVCJ01000091	N	Y
Citrobacter Clade 2 (Citrobacter freundii CKOS_804)	D	Human	Clinical	JUSE01000040	N	N
Citrobacter Clade 2 (Citrobacter freundii CKOS_873)	D	Human	Clinical	JUPU01000271	N	N
Citrobacter Clade 2 (Citrobacter freundii CKOS_874)	D	Human	Clinical	JUPT01000090	N	N
Citrobacter Clade 2 (Citrobacter freundii L17)	D	Environment	Freshwater	AMPE01000012	N	N
Citrobacter Clade 2 (Citrobacter freundii MGH99)	D	Human	Clinical	KQ089790	N	N
Citrobacter Clade 2 (Citrobacter freundii MGH100)	D	Human	Clinical	KQ089800	N	N
Citrobacter Clade 2 (Citrobacter freundii MGH103)	D	Human	Clinical	KQ089809	N	N
Citrobacter Clade 2 (Citrobacter freundii MGH104)	D	Human	Clinical	KQ089818	N	N
Citrobacter Clade 2 (Citrobacter freundii MGH109)	D	Human	Clinical	KQ089837	N	Y
Citrobacter Clade 2 (Citrobacter murliniae MGH106)	D	Human	Clinical	KQ089822	N	N
Citrobacter Clade 2 (Citrobacter murliniae S-77)	D	Environment	Freshwater	DF830265	N	N
Citrobacter Clade 2 (Citrobacter sp. nov 1 (BIDMC108)	D	Human	Clinical	KQ089862	N	N
Citrobacter Clade 2 (Citrobacter sp. nov 1 (MGH105)	D	Human	Clinical	KQ089824	N	Y
Citrobacter Clade 2 (Citrobacter sp. nov 2 (CKOS_989)	D	Human	Clinical	JUKU01000176	N	N
Citrobacter Clade 2 (Citrobacter sp. nov 2 (GN02600)	D	Human	Clinical	LEDM01000007	N	N
Citrobacter Clade 2 (Citrobacter sp. nov 2 (GTA-817-RBA-P2))	D	Environment	Food (Meat)	LAMY01000035	N	N
Citrobacter Clade 2 (Citrobacter sp. nov 2 (GTA-CB01)	D	Environment	Food (Meat)	JRHK01000002	N	N
Citrobacter Clade 2 (Citrobacter sp. nov 2 (GTA-CB04)	D	Environment	Food (Meat)	JRHL01000001	N	N
Citrobacter Clade 2 (Citrobacter sp. nov 2 (KTE151)	D	N/A	N/A	KB976064	N	N
Citrobacter Clade 2 (Citrobacter sp. nov 2 (KTE32)	D	N/A	N/A	KB976072	N	N
Citrobacter Clade 2 (Citrobacter werkmanii 30_2)	D	Human	Commensal	KI391992	N	N
Citrobacter Clade 2 (Citrobacter werkmanii MGH110)	D	Human	Clinical	KQ089830	N	N
Citrobacter Clade 2 (Citrobacter werkmanii NBRC 105721)	D	Human	Clinical	BBMW01000003	N	N
Citrobacter Clade 2 (Citrobacter youngae ATCC 29220)	D	Human	Commensal	GG730299	N	N
Citrobacter Clade 2 (Citrobacter youngae CFNIH1)	D	Human	Commensal	CP007557	N	N
Dickeya chrysanthemi Ech586	L	Plant	Pathogen	CP001836	Y	N
Dickeya chrysanthemi Ech1591	L	Plant	Pathogen	CP001655	Y	N
Dickeya chrysanthemi L11	L	Environment	Freshwater	JSYH01000022	Y	N
Dickeya chrysanthemi NCPPB 402	L	Plant	Pathogen	CM001974	Y	N
Dickeya chrysanthemi NCPPB 516	L	Plant	Pathogen	CM001904	Y	N
Dickeya chrysanthemi NCPPB 3533	L	Plant	Pathogen	CM001981	Y	N
Dickeya dadantii 3937	L	Plant	Pathogen	CP002038	Y	N
Dickeya dadantii NCPPB 898	L	Plant	Pathogen	CM001976	Y	N
Dickeya dadantii NCPPB 2976	L	Plant	Pathogen	CM001978	Y	N
Dickeya dadantii NCPPB 3537	L	Plant	Pathogen	CM001982	Y	N
Dickeya dianthicola GBBC 2039	L	Plant	Pathogen	CM001838	Y	N
Dickeya dianthicola IPO 980	L	Plant	Pathogen	CM002023	Y	N
Dickeya dianthicola NCPPB 453	L	Plant	Pathogen	CM001840	Y	N
Dickeya dianthicola NCPPB 3534	L	Plant	Pathogen	CM001841	Y	N
Dickeya dianthicola RNS04.9	L	Plant	Pathogen	KQ046817	Y	N
Dickeya paradisiaca Ech703	L	Plant	Pathogen	CP001654	Y	N
Dickeya paradisiaca NCPPB 2511	L	Plant	Pathogen	CM001857	Y	N
Dickeya solani D s0432-1	L	Plant	Pathogen	AMWE01000004	Y	N
Dickeya solani GBBC 2040	L	Plant	Pathogen	CM001860	Y	N
Dickeya solani IFB 0099	L	Plant	Pathogen	JXRS01000016	Y	N
Dickeya solani IPO 2222	L	Plant	Pathogen	CM001859	Y	N
Dickeya solani MK10	L	Plant	Pathogen	CM001839	Y	N
Dickeya solani MK16	L	Plant	Pathogen	CM001842	Y	N
Dickeya solani RNS 08.23.3.1.A	L	Plant	Pathogen	KI866531	Y	N
Dickeya sp. nov 1 (NCPPB 569)	L	Environment	Freshwater	CM001975	Y	N
Dickeya sp. nov 2 (DW 0440)	L	Plant	Pathogen	CM001983	Y	N
Dickeya sp. nov 3 (2B12)	L	Plant	Pathogen	JSYG01000004	Y	N
Dickeya sp. nov 3 (B16)	L	Environment	Freshwater	JXBN01000005	Y	N
Dickeya sp. nov 3 (CSL RW240)	L	Plant	Pathogen	CM001973	Y	N
Dickeya sp. nov 3 (M005)	L	Plant	Pathogen	JSXD01000021	Y	N
Dickeya sp. nov 3 (M074)	L	Plant	Pathogen	JRWY01000040	Y	N
Dickeya sp. nov 3 (MK7)	L	Plant	Pathogen	CM001984	Y	N
Dickeya sp. nov 3 (NCPPB 3274)	L	Plant	Pathogen	CP009460	Y	N
Dickeya sp. nov 3 (ND14b)	L	Plant	Pathogen	JXBO01000050	Y	N
Dickeya sp. nov 3 (S1)	L	Environment	Freshwater	CM001979	Y	N
Dickeya zeae CSL RW192	L	Environment	Freshwater	CM001972	Y	N
Dickeya zeae DZ2Q	L	Plant	Pathogen	APMV01000014	Y	N
Dickeya zeae EC1	L	Environment	Freshwater	CP006929	Y	N
Dickeya zeae MK19	L	Environment	Freshwater	CM001985	Y	N
Dickeya zeae MS1	L	Environment	Freshwater	APWM01000003	Y	N
Dickeya zeae NCPPB 2538	L	Environment	Freshwater	CM001977	Y	N
Dickeya zeae NCPPB 3531	L	Plant	Pathogen	CM001980	Y	N
Dickeya zeae NCPPB 3532	L	Environment	Freshwater	CM001858	Y	N
Dickeya zeae ZJU1202	L	Plant	Pathogen	AJVN01000002	Y	N
Edwardsiella hoshinae ATCC 33379	M	Animal (Fish)	Pathogen	BAUC01000003	N	N
Edwardsiella ictaluri 93-146	M	Animal (Fish)	Pathogen	CP001600	N	N
Edwardsiella ictaluri ATCC 33202	M	Animal (Fish)	Pathogen	AFJI01000047	N	N
Edwardsiella ictaluri LADL11-100	M	Animal (Fish)	Pathogen	LDWX01000028	N	N
Edwardsiella piscicida C07-087	M	Animal (Fish)	Pathogen	CP004141	N	N
Edwardsiella piscicida EIB202	M	Animal (Fish)	Pathogen	CP001135	N	N
Edwardsiella piscicida ET883	M	Animal (Fish)	Pathogen	JRGQ01000007	N	N
Edwardsiella piscicida FL6-60	M	Animal (Fish)	Pathogen	CP002154	N	N
Edwardsiella piscicida JF1305	M	Animal (Fish)	Pathogen	BAYT01000015	N	N
Edwardsiella sp. nov 1 (080813)	M	Animal (Fish)	Pathogen	CP006664	N	N
Edwardsiella sp. nov 1 (EA181011)	M	Animal (Fish)	Pathogen	CP011364	N	N
Edwardsiella sp. nov 1 (ET070829)	M	Animal (Fish)	Pathogen	JABY01000071	N	N
Edwardsiella sp. nov 1 (ET080729)	M	Animal (Fish)	Pathogen	JABS01000063	N	N
Edwardsiella sp. nov 1 (ET081126R)	M	Animal (Fish)	Pathogen	JACP01000039	N	N
Edwardsiella sp. nov 1 (LADL05-105)	M	Animal (Fish)	Pathogen	CP011516	N	N
Edwardsiella sp. nov 1 (RSB1309)	M	Animal (Fish)	Pathogen	BAYU01000001	N	N
Edwardsiella tarda ATCC 15947	M	Animal (Fish)	Pathogen	BANW01000006	N	N
Edwardsiella tarda ATCC 23685	M	Human	Clinical	GG739633	N	N
Edwardsiella tarda DT	M	Animal (Fish)	Pathogen	AFJJ01000022	N	N
Edwardsiella tarda FL95-01	M	Animal (Fish)	Pathogen	CP011359	N	N
Enterobacter asburiae DC1	F	Plant	Saprophyte	AZUA01000002	N	Y
Enterobacter asburiae E20	F	Environment	Soil	CP012999	N	Y
Enterobacter asburiae EGD-HP1	F	Environment	Freshwater	AVOP01000034	N	Y
Enterobacter asburiae GN02073	F	Human	Clinical	LDCE01000035	N	Y
Enterobacter asburiae GN03164	F	Human	Clinical	LECZ01000022	N	Y
Enterobacter asburiae GN04222	F	Human	Clinical	LECX01000032	N	Y
Enterobacter asburiae JCM 6051	F	Human	Clinical	CP011863	N	Y
Enterobacter asburiae L1	F	Plant	Saprophyte	NZ_CP007546	N	Y
Enterobacter asburiae MGH 24	F	Human	Clinical	KI535657	Y	N
Enterobacter asburiae PDN3	F	Plant	Saprophyte	KN549084	N	Y
Enterobacter asburiae UCI 49	F	Human	Clinical	KI973092	N	Y
Enterobacter cancerogenus ATCC 35316	F	Human	Commensal	GG704863	Y	N
Enterobacter cloacae 6kgm	F	Environment	Soil	JXAE01000002	Y	N
Enterobacter cloacae 559_ECLO	F	Human	Clinical	JVCE01000053	Y	N
Enterobacter cloacae 564_ECLO	F	Human	Clinical	JVBY01000059	Y	N
Enterobacter cloacae 565_ECLO	F	Human	Clinical	JVBX01000084	Y	N
Enterobacter cloacae 35699	F	N/A	N/A	JZYX01000016	Y	N
Enterobacter cloacae 42324	F	N/A	N/A	JZYG01000003	Y	N
Enterobacter cloacae ATCC 13047	F	Human	Clinical	CP001918	Y	N
Enterobacter cloacae B2	F	Human	Clinical	JSWY01000012	Y	N
Enterobacter cloacae CIDEIMsCOL10	F	Human	Clinical	JZKU01000036	Y	N
Enterobacter cloacae GGT036	F	Environment	Soil	CP009756	Y	N
Enterobacter cloacae GN6	F	Environment	Freshwater	LDCI01000067	Y	N
Enterobacter cloacae GN02174	F	Human	Clinical	LEDR01000021	Y	N
Enterobacter cloacae GN02534	F	Human	Clinical	LEDL01000071	Y	N
Enterobacter cloacae GN02616	F	Human	Clinical	JWPX01000001	Y	N
Enterobacter cloacae JD6301	F	Environment	Freshwater	KK365569	Y	N
Enterobacter cloacae JD8715	F	Environment	Freshwater	KK365564	Y	N
Enterobacter cloacae LB2	F	Plant	Saprophyte	LFLH01000014	Y	N
Enterobacter cloacae SDM	F	Environment	Soil	CP003678	Y	N
Enterobacter cloacae SY-70	F	Human	Clinical	JALW01000020	N	Y
Enterobacter cloacae T1-1	F	Human	Commensal	JALW01000020	Y	N
Enterobacter hormaechei 08XA1	F	Animal (Ursid)	Commensal	AMGJ01000042	N	N
Enterobacter hormaechei 28940	F	N/A	N/A	LAAY01000040	N	N
Enterobacter hormaechei 34399	F	Human	Clinical	CP010384	N	N
Enterobacter hormaechei 34977	F	Human	Clinical	CP010376	N	N
Enterobacter hormaechei 34978	F	Human	Clinical	CP012165	N	N
Enterobacter hormaechei 34980	F	N/A	N/A	LAAN01000018	N	N
Enterobacter hormaechei 34983	F	Human	Clinical	CP010377	N	N
Enterobacter hormaechei 34998	F	Human	Clinical	CP012167	N	N
Enterobacter hormaechei 35002	F	N/A	N/A	LAAD01000001	N	N
Enterobacter hormaechei 35027	F	N/A	N/A	JZZP01000019	N	N
Enterobacter hormaechei 35415	F	N/A	N/A	JZZJ01000002	N	N
Enterobacter hormaechei 35666	F	N/A	N/A	JZZC01000018	N	N
Enterobacter hormaechei 36801	F	N/A	N/A	JZYP01000007	N	N
Enterobacter hormaechei 443_ECLO	F	Human	Clinical	JVGX01000041	N	N
Enterobacter hormaechei ATCC 49162	F	Human	Clinical	GL892087	N	N
Enterobacter hormaechei BIDMC 8	F	Human	Clinical	KI973186	N	N
Enterobacter hormaechei BIDMC 27	F	N/A	N/A	KI973178	N	N
Enterobacter hormaechei BIDMC 28	F	N/A	N/A	KI973172	N	N
Enterobacter hormaechei BIDMC 33A	F	N/A	N/A	KN912610	N	N
Enterobacter hormaechei BIDMC 66	F	N/A	N/A	KK736215	N	N
Enterobacter hormaechei BIDMC87	F	Human	Clinical	KQ089955	N	N	Other insert (Supplementary Table 5)
Enterobacter hormaechei BIDMC93	F	Human	Clinical	KQ089962	N	N
Enterobacter hormaechei BIDMC94	F	Human	Clinical	KQ089967	N	N
Enterobacter hormaechei BIDMC99	F	Human	Clinical	KQ089964	N	N
Enterobacter hormaechei BIDMC100	F	Human	Clinical	KQ089989	N	N
Enterobacter hormaechei BIDMC109	F	Human	Clinical	KQ090002	N	N
Enterobacter hormaechei BIDMC110	F	Human	Clinical	KQ090004	N	N
Enterobacter hormaechei BWH 29	F	N/A	N/A	KI535567	N	N
Enterobacter hormaechei BWH 37	F	Human	Clinical	KI973197	N	N
Enterobacter hormaechei BWH63	F	Human	Clinical	KQ089876	N	N
Enterobacter hormaechei BWH64	F	Human	Clinical	KQ089922	N	N
Enterobacter hormaechei CAV1311	F	Human	Clinical	CP011572	N	N
Enterobacter hormaechei CAV1411	F	Human	Clinical	CP011581	N	N
Enterobacter hormaechei CAV1668	F	Human	Clinical	CP011584	N	N
Enterobacter hormaechei CAV1669	F	Human	Clinical	CP011650	N	N
Enterobacter hormaechei CCBH10892	F	Human	Clinical	JSBO01000007	N	N
Enterobacter hormaechei ECNIH2	F	Environment	Freshwater	CP008823	N	N
Enterobacter hormaechei FDAARGOS_68	F	Human	Clinical	JTBO01000001	N	N
Enterobacter hormaechei FDAARGOS_69	F	Human	Clinical	JTBN01000004	N	N
Enterobacter hormaechei GN02044	F	Human	Clinical	LDCD01000008	N	N
Enterobacter hormaechei GN02097	F	Human	Clinical	LDCF01000037	N	N
Enterobacter hormaechei GN02227	F	Human	Clinical	LEEN01000025	N	N
Enterobacter hormaechei GN02232	F	Human	Clinical	LEEM01000052	N	N
Enterobacter hormaechei GN02315	F	Human	Clinical	LEEI01000002	N	N
Enterobacter hormaechei GN02346	F	Human	Clinical	LEEE01000024	N	N
Enterobacter hormaechei GN02377	F	Human	Clinical	LEEB01000010	N	N
Enterobacter hormaechei GN02382	F	Human	Clinical	LEEA01000022	N	N
Enterobacter hormaechei GN02457	F	Human	Clinical	LEDV01000028	N	N
Enterobacter hormaechei GN02645	F	Human	Clinical	LEDK01000004	N	N
Enterobacter hormaechei GN02767	F	Human	Clinical	LEDG01000027	N	N
Enterobacter hormaechei GN02773	F	Human	Clinical	LEDE01000040	N	N
Enterobacter hormaechei GN02808	F	Human	Clinical	LEDD01000006	N	N
Enterobacter hormaechei GN03041	F	Human	Clinical	LEDB01000031	N	N
Enterobacter hormaechei GS1	F	Plant	Saprophyte	AJXP01000005	N	N
Enterobacter hormaechei ISC8	F	Human	Clinical	CBWO010000071	N	N
Enterobacter hormaechei LB3	F	Plant	N/A	LFHB01000017	N	N
Enterobacter hormaechei MGH 1	F	Human	Clinical	KI973331	N	N
Enterobacter hormaechei MGH 3	F	Human	Clinical	KI973301	N	N
Enterobacter hormaechei MGH 6	F	Human	Clinical	KI973277	N	N
Enterobacter hormaechei MGH 7	F	Human	Clinical	KI973270	N	N
Enterobacter hormaechei MGH 10	F	Human	Clinical	KI973260	N	N
Enterobacter hormaechei MGH 14	F	Human	Clinical	AXLK01000001	N	N
Enterobacter hormaechei MGH 15	F	Human	Clinical	JCLK01000002	N	N
Enterobacter hormaechei MGH 33	F	Human	Clinical	KI973212	N	N
Enterobacter hormaechei MGH 38	F	Human	Clinical	KI535608	N	N
Enterobacter hormaechei MGH 53	F	Human	Clinical	JMUT01000013	N	N
Enterobacter hormaechei MGH86	F	Human	Clinical	KQ089891	N	N
Enterobacter hormaechei MGH119	F	Human	Clinical	KQ089929	N	N
Enterobacter hormaechei MGH120	F	Human	Clinical	KQ089940	N	N
Enterobacter hormaechei MGH128	F	Human	Clinical	KQ089949	N	N
Enterobacter hormaechei MNCRE15	F	Human	Clinical	JYMG01000020	N	N
Enterobacter hormaechei MNCRE41	F	Human	Clinical	JYLR01000003	N	N
Enterobacter hormaechei MNCRE42	F	Human	Clinical	JYLQ01000005	N	N
Enterobacter hormaechei MRSN 11489	F	Human	Clinical	JTEP01000008	N	N
Enterobacter hormaechei MRSN 17626	F	Human	Clinical	JYGA02000001	N	N
Enterobacter hormaechei NCTC 9394	F	Human	Clinical	FP929040	N	N
Enterobacter hormaechei ND10	F	Human	Clinical	JTBZ02000015	N	N
Enterobacter hormaechei ND13	F	Human	Clinical	JTCA02000075	N	N
Enterobacter hormaechei ND18	F	Human	Clinical	JTCB02000062	N	N
Enterobacter hormaechei ND20	F	Human	Clinical	JTCC02000070	N	N
Enterobacter hormaechei ND21	F	Human	Clinical	JTCD02000077	N	N
Enterobacter hormaechei NDA	F	Human	Clinical	JWRO01000001	N	N
Enterobacter hormaechei UCI 23	F	Human	Clinical	KI973154	N	N
Enterobacter hormaechei UCI 30	F	Human	Clinical	KI973140	N	N
Enterobacter hormaechei UCI 35	F	Human	Clinical	KI973134	N	N
Enterobacter hormaechei UCI 36	F	Human	Clinical	KI973127	N	N
Enterobacter hormaechei UCI85	F	Human	Clinical	KQ087592	N	N
Enterobacter hormaechei UCI86	F	Human	Clinical	KQ087577	N	N
Enterobacter hormaechei UCICRE 5	F	N/A	N/A	KI535506	N	N
Enterobacter hormaechei UCICRE 11	F	N/A	N/A	KI535482	N	N
Enterobacter hormaechei YT2	F	Insect	Commensal	ANIA01000001	N	N
Enterobacter hormaechei YT3	F	Insect	Commensal	ANID01000003	N	N
Enterobacter hormaechei YZ1	F	Insect	Commensal	ANIC01000001	N	N
Enterobacter lignolyticus SCF1	F	Environment	Soil	CP002272	N	N
Enterobacter ludwigii AOUC-8/14	F	Human	Clinical	LGIV01000002	N	Y
Enterobacter ludwigii BIDMC 26	F	N/A	N/A	KI973182	Y	N
Enterobacter ludwigii BIDMC 30	F	N/A	N/A	KI973169	Y	N
Enterobacter ludwigii EcWSU1	F	Plant	Pathogen	JTLO01000001	Y	N
Enterobacter ludwigii EN-119T	F	Human	Clinical	JTLO01000001	Y	N
Enterobacter ludwigii GN02226	F	Human	Clinical	LEEO01000029	Y	N
Enterobacter ludwigii GN02450	F	Human	Clinical	LEDX01000022	Y	N
Enterobacter ludwigii GN02730	F	Human	Clinical	LEER01000001	Y	N
Enterobacter ludwigii P101	F	Plant	Saprophyte	LEER01000001	Y	N
Enterobacter ludwigii str. Hanford	F	Environment	Freshwater	ATCK01000022	Y	N
Enterobacter ludwigii UW5	F	Environment	Soil	CP011798	Y	N
Enterobacter massiliensis JC163	F	Human	Commensal	HE578945	Y	N
Enterobacter mori LMG 25706	F	Plant	Pathogen	GL890777	N	N
Enterobacter soli LF7a	F	N/A	N/A	CP003026	Y	N
Enterobacter sp. nov 1 (35669)	F	N/A	N/A	JZZB01000011	N	Y
Enterobacter sp. nov 1 (BIDMC 29)	F	N/A	N/A	KI973170	Y	N
Enterobacter sp. nov 1 (GN02283)	F	Human	Clinical	LEEJ01000009	N	Y
Enterobacter sp. nov 1 (GN02548)	F	Human	Clinical	LEDQ01000031	N	Y
Enterobacter sp. nov 1 (IIT-BT 08)	F	Plant	Saprophyte	KI911561	Y	N
Enterobacter sp. nov 2 (153_ECLO)	F	Human	Clinical	JVSD01000001	N	Y
Enterobacter sp. nov 2 (35730)	F	N/A	N/A	JZYS01000033	N	N
Enterobacter sp. nov 2 (42202)	F	N/A	N/A	JZYH01000021	N	N
Enterobacter sp. nov 2 (44593)	F	N/A	N/A	JZXR01000010	N	N
Enterobacter sp. nov 2 (61_ECLO)	F	Human	Clinical	JVAE01000027	N	N
Enterobacter sp. nov 2 (63_ECLO)	F	Human	Clinical	JUZK01000018	N	N
Enterobacter sp. nov 2 (BIDMC 67)	F	Human	Clinical	KK736229	N	N
Enterobacter sp. nov 2 (ECNIH4)	F	Environment	Freshwater	CP009850	N	N
Enterobacter sp. nov 2 (ENHKU01)	F	Plant	Saprophyte	CP003737	N	N
Enterobacter sp. nov 2 (GN02186)	F	Human	Clinical	LDCJ01000024	N	N
Enterobacter sp. nov 2 (GN02204)	F	Human	Clinical	LEEQ01000035	N	N
Enterobacter sp. nov 2 (GN02225)	F	Human	Clinical	LDCL01000063	N	N
Enterobacter sp. nov 2 (GN02266)	F	Human	Clinical	LEEL01000047	N	N
Enterobacter sp. nov 2 (GN02275)	F	Human	Clinical	LEEK01000021	N	N
Enterobacter sp. nov 2 (GN02366)	F	Human	Clinical	LEEC01000030	N	N
Enterobacter sp. nov 2 (GN02454)	F	Human	Clinical	LEDW01000004	N	N
Enterobacter sp. nov 2 (GN02825)	F	Human	Clinical	LEDC01000025	N	N
Enterobacter sp. nov 2 (GN03191)	F	Human	Clinical	LECY01000024	N	N
Enterobacter sp. nov 2 (MGH 22)	F	Human	Clinical	KI535662	N	N
Enterobacter sp. nov 2 (MGH 23)	F	Human	Clinical	KI535659	N	N
Enterobacter sp. nov 2 (MGH 25)	F	Human	Clinical	KI535636	N	N
Enterobacter sp. nov 2 (MGH 37)	F	Human	Clinical	KI973205	N	N
Enterobacter sp. nov 2 (UCI 24)	F	Human	Clinical	KI973153	N	N
Enterobacter sp. nov 2 (UCI 29)	F	Human	Clinical	KK736271	N	N
Enterobacter sp. nov 2 (ZOR0014)	F	Animal (Fish)	Commensal	JTLF01000322	N	N
Enterobacter sp. nov 3 (35014)	F	N/A	N/A	JZZT01000065	N	N
Enterobacter sp. nov 3 (35025)	F	N/A	N/A	JZZQ01000037	N	N
Enterobacter sp. nov 3 (35030)	F	N/A	N/A	JZZO01000039	N	N
Enterobacter sp. nov 3 (35032)	F	N/A	N/A	JZZN01000073	N	N
Enterobacter sp. nov 3 (35683)	F	N/A	N/A	JZYY01000031	N	N
Enterobacter sp. nov 3 (36796)	F	N/A	N/A	JZYQ01000014	N	N
Enterobacter sp. nov 3 (BWH 27)	F	Human	Clinical	KK214763	N	N
Enterobacter sp. nov 3 (BWH 39)	F	Human	Clinical	KI973189	N	N
Enterobacter sp. nov 3 (CHS 78)	F	Human	Clinical	KK737781	N	N
Enterobacter sp. nov 3 (ECNIH3)	F	Human	Clinical	CP008897	N	N
Enterobacter sp. nov 3 (ECNIH5)	F	Environment	Freshwater	CP009854	N	N
Enterobacter sp. nov 3 (ECR091)	F	Human	Clinical	CP008905	N	N
Enterobacter sp. nov 3 (GN02768)	F	Human	Clinical	LEDF01000017	N	N
Enterobacter sp. nov 3 (MGH 2)	F	Human	Clinical	KI973322	N	N
Enterobacter sp. nov 3 (MGH 4)	F	Human	Clinical	KI973289	N	N
Enterobacter sp. nov 3 (MGH 5)	F	Human	Clinical	KI973283	N	N
Enterobacter sp. nov 3 (MGH 8)	F	Human	Clinical	AXLJ01000001	N	N
Enterobacter sp. nov 3 (MGH 9)	F	Human	Clinical	KI973265	N	N
Enterobacter sp. nov 3 (MGH 11)	F	Human	Clinical	KI973240	N	N
Enterobacter sp. nov 3 (MGH 12)	F	Human	Clinical	KI973229	N	N
Enterobacter sp. nov 3 (MGH 13)	F	Human	Clinical	KI973221	N	N
Enterobacter sp. nov 3 (MGH 26)	F	Human	Clinical	KI535633	N	N
Enterobacter sp. nov 3 (MGH85)	F	Human	Clinical	KQ089925	N	N
Enterobacter sp. nov 3 (MGH127)	F	Human	Clinical	KQ089941	N	N
Enterobacter sp. nov 3 (ST145:950180354)	F	Human	Clinical	LJDP01000018	N	N
Enterobacter sp. nov 3 (UCI 50)	F	Human	Clinical	KI973084	N	N
Enterobacter sp. nov 3 (UCICRE 3)	F	N/A	N/A	KI535512	N	N
Enterobacter sp. nov 3 (UCICRE 9)	F	N/A	N/A	KI535486	N	N
Enterobacter sp. nov 4 (333_ECLO)	F	Human	Clinical	JVLF01000034	Y	N
Enterobacter sp. nov 4 (940_PEND)	F	Human	Clinical	JUMS01000113	N	Y
Enterobacter sp. nov 4 (1011_EASB)	F	Human	Clinical	JWGJ01000119	N	Y
Enterobacter sp. nov 4 (1126_ECLO)	F	Human	Clinical	JWCF01000122	N	Y
Enterobacter sp. nov 4 (1135_ECLO)	F	Human	Clinical	JWBX01000110	N	Y
Enterobacter sp. nov 4 (1161_ECLO)	F	Human	Clinical	JWAU01000041	N	Y
Enterobacter sp. nov 4 (33838)	F	N/A	N/A	LAAP01000025	Y	N
Enterobacter sp. nov 4 (35642)	F	N/A	N/A	JZZG01000023	Y	N
Enterobacter sp. nov 4 (44242)	F	N/A	N/A	JZYA01000005	Y	N
Enterobacter sp. nov 4 (44246)	F	N/A	N/A	JZXZ01000004	Y	N
Enterobacter sp. nov 4 (BWH 31)	F	Human	Clinical	KI535553	N	Y
Enterobacter sp. nov 4 (BWH 43)	F	Human	Clinical	KK73623	Y	N
Enterobacter sp. nov 4 (C1)	F	Environment	Soil	JACW01000051	N	Y
Enterobacter sp. nov 4 (C7)	F	Human	Clinical	LDVX01000106	Y	N
Enterobacter sp. nov 4 (CAV1043)	F	Human	Clinical	CP011591	N	Y
Enterobacter sp. nov 4 (DC3)	F	Plant	Saprophyte	AZXZ01000005	N	Y
Enterobacter sp. nov 4 (DC4)	F	Plant	Saprophyte	AZUB01000002	N	Y
Enterobacter sp. nov 4 (FDAARGOS_77)	F	Human	Clinical	JTBF01000001	Y	N
Enterobacter sp. nov 4 (GN02127)	F	Human	Clinical	LDCH01000008	Y	N
Enterobacter sp. nov 4 (GN02468)	F	Human	Clinical	LEDT02000045	Y	N
Enterobacter sp. nov 4 (GN02587)	F	Human	Clinical	LEDN01000019	Y	N
Enterobacter sp. nov 4 (GN02709)	F	Human	Clinical	LEDH01000007	Y	N
Enterobacter sp. nov 4 (GN03140)	F	Human	Clinical	LEDA01000015	Y	N
Enterobacter sp. nov 4 (MNCRE3)	F	Human	Clinical	JZCX01000013	Y	N
Enterobacter sp. nov 4 (MNCRE20)	F	Human	Clinical	JYMM01000001	Y	N
Enterobacter sp. nov 4 (UCD-UG_FMILLET)	F	Plant	Saprophyte	JRJC01000036	Y	N
Enterobacter sp. nov 5 (20432)	F	N/A	N/A	LABD01000010	N	Y
Enterobacter sp. nov 5 (35009)	F	N/A	N/A	JZZX01000074	N	N
Enterobacter sp. nov 5 (35618)	F	N/A	N/A	JZZI01000027	Y	N
Enterobacter sp. nov 5 (35651)	F	N/A	N/A	JZZF01000027	N	Y
Enterobacter sp. nov 5 (35731)	F	N/A	N/A	JZYR01000010	N	Y
Enterobacter sp. nov 5 (35734)	F	N/A	N/A	CP012162	Y	N
Enterobacter sp. nov 5 (42192)	F	N/A	N/A	JZYJ01000006	Y	N
Enterobacter sp. nov 5 (43444)	F	N/A	N/A	JZYC01000057	Y	N
Enterobacter sp. nov 5 (CHS 79)	F	Human	Clinical	KK736240	Y	N
Enterobacter sp. nov 5 (CIDEIMsCOL1)	F	Human	Clinical	JZKL01000004	N	Y
Enterobacter sp. nov 5 (EC_38VIM1)	F	Human	Clinical	ATHX01000001	Y	N
Enterobacter sp. nov 5 (FB)	F	Human	Clinical	JSZC01000013	Y	N
Enterobacter sp. nov 5 (GN02141)	F	Human	Clinical	LEEP01000022	Y	N
Enterobacter sp. nov 5 (GN02208)	F	Human	Clinical	LDCK01000036	Y	N
Enterobacter sp. nov 5 (GN02440)	F	Human	Clinical	LEET01000032	N	Y
Enterobacter sp. nov 5 (GN02570)	F	Human	Clinical	LEES01000031	N	N
Enterobacter sp. nov 5 (GN02692)	F	Human	Clinical	LEDI01000111	Y	N
Enterobacter sp. nov 5 (GN1))	F	Environment	Freshwater	JWPV01000080	N	N
Enterobacter sp. nov 5 (LK8)	F	Plant	Saprophyte	LDUO01000010	N	Y
Enterobacter sp. nov 5 (LK24)	F	Plant	Saprophyte	LDWM01000014	N	Y
Enterobacter sp. nov 5 (MGH 16))	F	Human	Clinical	KI535695	N	N
Enterobacter sp. nov 5 (MGH 34)	F	Human	Clinical	KI535616	Y	N
Enterobacter sp. nov 5 (MGH 54)	F	Human	Clinical	JMUU01000002	Y	N
Enterobacter sp. nov 5 (SST3)	F	Plant	Saprophyte	ALNS01000011	N	Y
Enterobacter sp. nov 5 (ST433:953102574)	F	Human	Clinical	LJEO01000096	Y	N
Enterobacter sp. nov 5 (UCI 39)	F	Human	Clinical	KI973119	Y	N
Enterobacter sp. nov 5 (UCICRE 12)	F	N/A	N/A	KI535469	Y	N
Enterobacter sp. nov 5 (WCHECl-1060)	F	Human	Clinical	LFDQ01000001	N	Y
Erwinia amylovora 01SFR-BO	K	Plant	Pathogen	CAPA01000008	N	N
Erwinia amylovora ACW56400	K	Plant	Pathogen	AFHN01000007	N	N
Erwinia amylovora ATCC 49946	K	Plant	Pathogen	FN666575	N	N
Erwinia amylovora ATCC BAA-2158	K	Plant	Pathogen	FR719191	N	N
Erwinia amylovora CFBP 1232	K	Plant	Pathogen	CAPB01000022	N	N
Erwinia amylovora CFBP 2585	K	Plant	Pathogen	CAOZ01000007	N	N
Erwinia amylovora CFBP1430	K	Plant	Pathogen	FN434113	N	N
Erwinia amylovora Ea266	K	Plant	Pathogen	CAOY01000016	N	N
Erwinia amylovora Ea356	K	Plant	Pathogen	CAOX01000007	N	N
Erwinia amylovora Ea644	K	Plant	Pathogen	CAPD01000016	N	N
Erwinia amylovora LA635	K	Plant	Pathogen	CBVS010000006	N	N
Erwinia amylovora LA636	K	Plant	Pathogen	CBVT010000006	N	N
Erwinia amylovora LA637	K	Plant	Pathogen	CBVU010000006	N	N
Erwinia amylovora NBRC 12687	K	Plant	Pathogen	BAYW01000003	N	N
Erwinia amylovora UPN527	K	Plant	Pathogen	CAPC01000010	N	N
Erwinia billingiae Eb661	K	Plant	Saprophyte	FP236843	Y	N
Erwinia billingiaeM043b	K	Environment	Freshwater	JRUQ01000004	Y	N
Erwinia billingiae OSU19-1	K	Plant	Pathogen	LHXI01000013	N	N
Erwinia iniecta B120	K	Insect	Commensal	JRXE01000021	N	N
Erwinia iniecta B149	K	Insect	Commensal	JRXF01000027	N	N
Erwinia mallotivora BT-MARDI	K	Plant	Pathogen	JFHN01000034	Y	N
Erwinia oleae 9145	K	Plant	Saprophyte	JQNE01000001	Y	N
Erwinia oleae DAPP-PG531	K	Plant	Pathogen	JNVB01000066	Y	N
Erwinia piriflorinigrans CFBP 5888	K	Plant	Pathogen	CAHS01000015	N	N
Erwinia pyrifoliae DSM 12163	K	Plant	Pathogen	FN392235	N	N
Erwinia pyrifoliae Ejp617	K	Plant	Pathogen	CP002124	N	N
Erwinia pyrifoliae Ep1/96	K	Plant	Pathogen	FP236842	N	N
Erwinia sp. nov 1 (IMH)	K	Environment	Soil	JFGT01000002	N	Y
Erwinia tasmaniensis Et1/99	K	Plant	Saprophyte	CU468135	N	N
Erwinia toletana DAPP-PG 735	K	Plant	Pathogen	KB372803	Y	N
Erwinia tracheiphila BuffGH	K	Plant	Pathogen	APJK01000302	Y	N	Other insert (Supplementary Table 5)
Erwinia tracheiphila PSU-1	K	Plant	Pathogen	JXNU01000003	Y	N	Other insert (Supplementary Table 5)
Escherichia albertii KF1	A	Human	Clinical	CP007025	N	N
Escherichia albertii NBRC 107761	A	Animal (Avian)	Commensal	BBMY01000081	N	N
Escherichia albertii TW07627	A	N/A	N/A	CH991859	N	N
Escherichia albertii TW08933	A	Human	Commensal	AEJU01000192	N	N
Escherichia albertii TW15818	A	Animal (Avian)	Commensal	AEJY01000092	N	N
Escherichia coli 1_1_43	A	Human	Commensal	JH815271	N	N
Escherichia coli 4_1_40B	A	Human	Commensal	JH660541	N	N
Escherichia coli 53638	A	Human	Clinical	AAKB02000001	N	N
Escherichia coli 96.154	A	Human	N/A	AEZW02000001	N	N
Escherichia coli AA86	A	Animal (Bovine)	Commensal	AFET01000001	N	N
Escherichia coli ATCC 11775	A	Human	Clinical	KK583188	N	N
Escherichia coli B41	A	Animal (Porcine)	Commensal	AFAH02000003	N	N
Escherichia coli BIDMC 19C	A	Human	Clinical	AXLI01000001	N	N
Escherichia coli BIDMC 20B	A	Human	Clinical	KI929677	N	N
Escherichia coli BIDMC 37	A	Human	Clinical	KI535409	N	N
Escherichia coli BIDMC 49b	A	Human	Clinical	KI929791	N	N
Escherichia coli BIDMC 59	A	Human	Clinical	KK736296	N	N
Escherichia coli BIDMC 63	A	Human	Clinical	KK736311	N	N
Escherichia coli BIDMC 70	A	Human	Clinical	KK736338	N	N
Escherichia coli BIDMC98	A	Human	Clinical	KQ087890	N	N
Escherichia coli BWH 24	A	Human	Clinical	AXLH01000003	N	N
Escherichia coli BWH 34	A	Human	Clinical	KI929787	N	N
Escherichia coli BWH 40	A	Human	Clinical	KI929782	N	N
Escherichia coli chi7122	A	Animal (Avian)	Pathogen	HE962388	N	N
Escherichia coli DH1	A	Human	Commensal	CP001637	N	N
Escherichia coli E455	A	Animal (Porcine)	Commensal	JEND02000002	N	N
Escherichia coli ETEC H10407	A	Human	Clinical	FN649414	N	N
Escherichia coli HS	A	Human	Commensal	CP000802	N	N
Escherichia coli HVH 111 (4-7039018)	A	Human	Clinical	KE699806	N	N
Escherichia coli HVH 134 (4-6073441)	A	Human	Clinical	KE700095	N	N
Escherichia coli HVH 140 (4-5894387)	A	Human	Clinical	KE700175	N	N
Escherichia coli HVH 141 (4-5995973)	A	Human	Clinical	KE700179	N	N
Escherichia coli HVH 145 (4-5672112)	A	Human	Clinical	KE700230	N	N
Escherichia coli HVH 147 (4-5893887)	A	Human	Clinical	KE700242	N	N
Escherichia coli HVH 158 (4-3224287)	A	Human	Clinical	KE700388	N	N
Escherichia coli HVH 167 (4-6073565)	A	Human	Clinical	KE700478	N	N
Escherichia coli HVH 190 (4-3255514)	A	Human	Clinical	KE747801	N	N
Escherichia coli HVH 193 (4-3331423)	A	Human	Clinical	KE700784	N	N
Escherichia coli HVH 195 (3-7155360)	A	Human	Clinical	KE700796	N	N
Escherichia coli HVH 199 (4-5670322)	A	Human	Clinical	KE700830	N	N
Escherichia coli HVH 209 (4-3062651)	A	Human	Clinical	KE700922	N	N
Escherichia coli HVH 215 (4-3008371)	A	Human	Clinical	KE700987	N	N
Escherichia coli HVH 24 (4-5985145)	A	Human	Clinical	KE699037	N	N
Escherichia coli HVH 55 (4-2646161)	A	Human	Clinical	KE699321	N	N
Escherichia coli HVH 90 (4-3191362)	A	Human	Clinical	KE699643	N	N
Escherichia coli IMT2125	A	Animal (Avian)	Pathogen	HE964769	N	N
Escherichia coli KOEGE 118 (317a)	A	Human	Clinical	KE701413	N	N
Escherichia coli KTE6	A	Human	Clinical	KB732993	N	N
Escherichia coli KTE9	A	Human	Clinical	KB732996	N	N
Escherichia coli KTE17	A	Human	Clinical	KB733000	N	N
Escherichia coli KTE19	A	Human	Clinical	KE136675	N	N
Escherichia coli KTE29	A	Human	Clinical	KB733014	N	N
Escherichia coli KTE42	A	Human	Clinical	KB733011	N	N
Escherichia coli KTE43	A	Human	Clinical	KB733426	N	N
Escherichia coli KTE45	A	Human	Clinical	KB733365	N	N
Escherichia coli KTE46	A	Human	Clinical	KB733030	N	N
Escherichia coli KTE50	A	Human	Clinical	KB733431	N	N
Escherichia coli KTE54	A	Human	Clinical	KB733040	N	N
Escherichia coli KTE56	A	Human	Clinical	KB732702	N	N
Escherichia coli KTE79	A	Human	Clinical	KB733069	N	N
Escherichia coli KTE84	A	Human	Clinical	KB733108	N	N
Escherichia coli KTE91	A	Human	Clinical	KB733082	N	N
Escherichia coli KTE98	A	Human	Clinical	KE137154	N	N
Escherichia coli KTE100	A	Human	Clinical	KE137155	N	N
Escherichia coli KTE115	A	Human	Clinical	KB733435	N	N
Escherichia coli KTE135	A	Human	Clinical	KB733086	N	N
Escherichia coli KTE140	A	Human	Clinical	KB733088	N	N
Escherichia coli KTE147	A	Human	Clinical	KB733135	N	N
Escherichia coli KTE154	A	Human	Clinical	KB733130	N	N
Escherichia coli KTE155	A	Human	Clinical	KE137288	N	N
Escherichia coli KTE158	A	Human	Clinical	KB733140	N	N
Escherichia coli KTE161	A	Human	Clinical	KB732936	N	N
Escherichia coli KTE165	A	Human	Clinical	KB733141	N	N
Escherichia coli KTE172	A	Human	Clinical	KE137316	N	N
Escherichia coli KTE173	A	Human	Clinical	KB733439	N	N
Escherichia coli KTE183	A	Human	Clinical	KB733173	N	N
Escherichia coli KTE184	A	Human	Clinical	KB733172	N	N
Escherichia coli KTE190	A	Human	Clinical	KB733164	N	N
Escherichia coli KTE192	A	Human	Clinical	KB733145	N	N
Escherichia coli KTE196	A	Human	Clinical	KB733179	N	N
Escherichia coli KTE197	A	Human	Clinical	KB733185	N	N
Escherichia coli KTE203	A	Human	Clinical	KB733201	N	N
Escherichia coli KTE212	A	Human	Clinical	KB732530	N	N
Escherichia coli KTE213	A	Human	Clinical	KB732535	N	N
Escherichia coli KTE218	A	Human	Clinical	KB733215	N	N
Escherichia coli KTE222	A	Human	Clinical	KE136973	N	N
Escherichia coli KTE227	A	Human	Clinical	KB733359	N	N
Escherichia coli KTE229	A	Human	Clinical	KB733235	N	N
Escherichia coli KTE233	A	Human	Clinical	KB732580	N	N
Escherichia coli KTE235	A	Human	Clinical	KB732610	N	N
Escherichia coli MGH107	A	Human	N/A	KQ087662	N	N
Escherichia coli MGH108	A	Human	N/A	KQ087687	N	N
Escherichia coli O104:H4 str. H112180280	A	Human	Clinical	GL988050	N	N
Escherichia coli O104:H4 str. ON2010	A	Human	Clinical	JH648165	N	N
Escherichia coli O157:H7 str. EC4042	A	Human	Clinical	ABHM02000001	N	N
Escherichia coli O91:H21 str. 2009C-3740	A	Human	Clinical	JASQ01000001	N	N
Escherichia coli SEC470	A	Animal (Porcine)	Pathogen	CP007594	N	N
Escherichia coli str. K-12 substr. MG1655	A	Human	Commensal	CP014225	N	N
Escherichia coli str. K-12 W3310	A	Human	Commensal	AP009048	N	N
Escherichia coli UCD_JA17_pb	A	Human	Clinical	JMJA01000001	N	N
Escherichia coli UCD_JA65_pb	A	Human	Clinical	JMJD01000003	N	N
Escherichia coli UMEA 3144-1	A	Human	Clinical	KE701670	N	N
Escherichia coli UMEA 3585-1	A	Human	Clinical	KE702412	N	N
Escherichia coli UMEA 3662-1	A	Human	Clinical	KE702476	N	N
Escherichia coli UMEA 3682-1	A	Human	Clinical	KE702490	N	N
Escherichia fergusonii ATCC 35469	A	Human	Commensal	CU928158	N	N
Escherichia fergusonii B253	A	N/A	N/A	GL870856	N	N
Escherichia fergusonii ECD227	A	Animal (Avian)	Commensal	CM001142	N	N
Escherichia fergusonii GTA-1504-5-RBA-P2	A	Environment	Food (Meat)	JZWN01000023	N	N
Escherichia fergusonii GTA-1753-4-RBA-P5	A	Environment	Food (Meat)	JZWQ01000027	N	N
Escherichia fergusonii GTA-294-5-RBA-P2	A	Environment	Food (Meat)	JZWN01000023	N	N
Escherichia fergusonii TW10509	A	Human	Commensal	GL872204	N	N
Escherichia fergusonii TW15838	A	Environment	Freshwater	AEJX01000267	N	N
Escherichia hermannii DDE1	E	Plant	Saprophyte	JXTQ01000004	N	N
Escherichia hermannii NBRC 105704	E	Human	Clinical	BAFF01000003	N	N
Escherichia sp. nov 1 (3_2_53FAA)	A	Human	Clinical	KQ235746	N	N
Escherichia sp. nov 1 (HVH 201 4-4459431)	A	Human	Clinical	KE700850	N	N
Escherichia sp. nov 1 (HVH 203 4-3126218)	A	Human	Clinical	KE700866	N	N
Escherichia sp. nov 1 (KTE65)	A	Human	Clinical	KB733066	N	N
Escherichia sp. nov 1 (KTE67)	A	Human	Clinical	KB732771	N	N
Escherichia sp. nov 1 (KTE118)	A	Human	Clinical	KB733111	N	N
Escherichia sp. nov 1 (KTE123)	A	Human	Clinical	KB733071	N	N
Escherichia sp. nov 1 (KTE209)	A	Human	Clinical	KB733361	N	N
Escherichia sp. nov 1 (UCD_JA23_pb)	A	Human	Clinical	JMJB01000001	N	N
Escherichia sp. nov 2 (HT073016)	A	Animal (Rodent)	Commensal	KN714345	N	N
Escherichia sp. nov 2 (KTE11)	A	Human	Clinical	KB732249	N	N
Escherichia sp. nov 2 (KTE31)	A	Human	Clinical	KE136723	N	N
Escherichia sp. nov 2 (KTE52)	A	Human	Clinical	KE138677	N	N
Escherichia sp. nov 2 (KTE96)	A	Human	Clinical	KE137149	N	N
Escherichia sp. nov 2 (KTE114)	A	Human	Clinical	KE136626	N	N
Escherichia sp. nov 2 (KTE159)	A	Human	Clinical	KE137292	N	N
Escherichia sp. nov 2 (TW09231)	A	Environment	Freshwater	AEJW01000035	N	N
Escherichia sp. nov 2 (TW09276)	A	Environment	Freshwater	AEJV01000007	N	N
Escherichia sp. nov 2 (TW09308)	A	Environment	Freshwater	AEME01000001	N	N
Escherichia sp. nov 2 (TW14182)	A	Environment	Freshwater	AEJZ01000319	N	N
Escherichia vulneris NBRC 102420	F	Human	Clinical	BBMZ01000010	N	N	Other insert (Supplementary Table 5)
Ewingella americana ATCC 33852	O	Human	Clinical	JMPJ0100004	N	Y
Franconibacter helveticus 513	I	Environment	Food (Plant Produce)	AXDL01000017	N	Y
Franconibacter helveticus 1159	I	Environment	Food (Plant Produce)	AXDK01000024	N	Y
Franconibacter helveticus LMG 23732	I	Environment	Food (Plant Produce)	AWFX01000039	N	Y
Franconibacter pulveris 601	I	Environment	Food (Plant Produce)	AXSZ01000014	N	Y
Franconibacter pulveris 1160	I	Environment	Food (Plant Produce)	AXSY01000057	N	Y
Franconibacter pulveris DJ34	I	Environment	Soil	LFEJ01000015	N	Y
Franconibacter pulveris DSM 19144	I	Environment	Food (Plant Produce)	JHYZ01000013	N	Y
Franconibacter pulveris LMG 24059	I	Environment	Food (Milk Powder)	AWFY01000087	N	Y
Hafnia alvei ATCC 13337	M	N/A	N/A	JMPK01000051	N	N
Hafnia alvei ATCC 29926	M	Human	Clinical	LAZG01000010	N	N
Hafnia alvei DSM 30099	M	Environment	Food (Meat)	JTEU02000008	N	N
Hafnia alvei FB1	M	Environment	Food (Fisht)	CP009706	N	N
Hafnia alvei LE8	M	Environment	Food (Plant Produce)	LAZF01000059	N	N
Hafnia paralvei 1133_RAQU	M	Human	Clinical	JWBZ01000047	N	N
Hafnia paralvei ATCC 51873	M	Human	Commensal	JH417529	N	N
Hafnia paralvei GTA-HAF03	M	Environment	Food (Meat)	JWGZ01000019	N	N
Klebsiella mobilis 86_EAER	E	Human	Clinical	JUQG01000158	N	N
Klebsiella mobilis 151_EAER	E	Human	Clinical	JVSF01000043	N	N
Klebsiella mobilis 170_EAER	E	Human	Clinical	JVRL01000000	N	N
Klebsiella mobilis 225_EAER	E	Human	Clinical	JVPH01000646	N	N
Klebsiella mobilis 682_EAER	E	Human	Clinical	JUXH01000016	N	N
Klebsiella mobilis 965_EAER	E	Human	Clinical	JULT01000081	N	N
Klebsiella mobilis 1019_EAER	E	Human	Clinical	JWGB01000042	N	N
Klebsiella mobilis 1020_EAER	E	Human	Clinical	JWFZ01000103	N	N
Klebsiella mobilis 1277_EAER	E	Human	Clinical	JVVV01000087	N	N
Klebsiella mobilis 1278_EAER	E	Human	Clinical	JVVU01000037	N	N
Klebsiella mobilis 1281_EAER	E	Human	Clinical	JVVQ01000004	N	N
Klebsiella mobilis 1282_EAER	E	Human	Clinical	JVVP01000055	N	N
Klebsiella mobilis 28944	E	N/A	N/A	LAAX01000011	N	N
Klebsiella mobilis 32540	E	N/A	N/A	LAAU01000010	N	N
Klebsiella mobilis 33850	E	N/A	N/A	LAAO01000004	N	N
Klebsiella mobilis 35003	E	N/A	N/A	LAAC01000008	N	N
Klebsiella mobilis 35005	E	N/A	N/A	LAAA01000038	N	N
Klebsiella mobilis 35006	E	N/A	N/A	JZZZ01000031	N	N
Klebsiella mobilis 35007	E	N/A	N/A	JZZY01000038	N	N
Klebsiella mobilis 35715	E	N/A	N/A	JZYV01000003	N	N
Klebsiella mobilis 42193	E	N/A	N/A	JZYI01000008	N	N
Klebsiella mobilis 44247	E	N/A	N/A	JZXY01000016	N	N
Klebsiella mobilis B3	E	Environment	Food (Plant Produce)	JSWV01000037	N	N
Klebsiella mobilis CAV1320	E	Human	Clinical	CP011574	N	N
Klebsiella mobilis CDC UA0804-01	E	Human	Clinical	KN150798	N	N
Klebsiella mobilis EA1509E	E	Human	Clinical	FO203355	N	N
Klebsiella mobilis FGI35	E	Human	Clinical	KB911089	N	N
Klebsiella mobilis GCSL-DIFS-311	E	Animal (Fish)	Commensal	JZSF01000108	N	N
Klebsiella mobilis GN02079	E	Human	Clinical	LDAY01000012	N	N
Klebsiella mobilis GN02126	E	Human	Clinical	LDAZ01000009	N	N
Klebsiella mobilis GN02154	E	Human	Clinical	LDBA01000027	N	N
Klebsiella mobilis GN02173	E	Human	Clinical	LDBB01000043	N	N
Klebsiella mobilis GN02278	E	Human	Clinical	LDBC01000005	N	N
Klebsiella mobilis GN02286	E	Human	Clinical	LDBD01000023	N	N
Klebsiella mobilis GN02326	E	Human	Clinical	LDBE01000005	N	N
Klebsiella mobilis GN02329	E	Human	Clinical	LDBF01000007	N	N
Klebsiella mobilis GN02355	E	Human	Clinical	LDBG01000003	N	N
Klebsiella mobilis GN02384	E	Human	Clinical	LDBH01000045	N	N
Klebsiella mobilis GN02420	E	Human	Clinical	LDBI01000014	N	N
Klebsiella mobilis GN02464	E	Human	Clinical	LDBJ01000004	N	N
Klebsiella mobilis GN02499	E	Human	Clinical	LDBK01000005	N	N
Klebsiella mobilis GN02509	E	Human	Clinical	LDBL01000023	N	N
Klebsiella mobilis GN02525	E	Human	Clinical	LDBM01000004	N	N
Klebsiella mobilis GN02694	E	Human	Clinical	LDBN01000004	N	N
Klebsiella mobilis GN02761	E	Human	Clinical	LDBO01000006	N	N
Klebsiella mobilis GN02770	E	Human	Clinical	LDBP01000009	N	N
Klebsiella mobilis GN03019	E	Human	Clinical	LDBQ01000007	N	N
Klebsiella mobilis GN03543	E	Human	Clinical	LDBR01000013	N	N
Klebsiella mobilis GN03688	E	Human	Clinical	LDBS01000022	N	N
Klebsiella mobilis GN03732	E	Human	Clinical	LDBT01000010	N	N
Klebsiella mobilis GN03927	E	Human	Clinical	LDBU01000043	N	N
Klebsiella mobilis GN03959	E	Human	Clinical	LDBV01000053	N	N
Klebsiella mobilis GN04690	E	Human	Clinical	LDBW01000032	N	N
Klebsiella mobilis GN04794	E	Human	Clinical	LDBX01000017	N	N
Klebsiella mobilis GN04835	E	Human	Clinical	LDBY01000007	N	N
Klebsiella mobilis GN05224	E	Human	Clinical	LDBZ01000017	N	N
Klebsiella mobilis GN05253	E	Human	Clinical	LDCA01000006	N	N
Klebsiella mobilis KCTC 2190	E	N/A	N/A	CP002824	N	N
Klebsiella mobilis MGH 61	E	Human	Clinical	KK736187	N	N
Klebsiella mobilis MGH 62	E	Human	Clinical	KK736200	N	N
Klebsiella mobilis MGH 77	E	Human	Clinical	JMUN01000003	N	N
Klebsiella mobilis MGH 78	E	Human	Clinical	JMUO01000004	N	N
Klebsiella mobilis ND17	E	Human	Clinical	JUHZ01000024	N	N
Klebsiella mobilis UCI 15	E	Human	Clinical	KI973163	N	N
Klebsiella mobilis UCI 16	E	Human	Clinical	KI973159	N	N
Klebsiella mobilis UCI 27	E	Human	Clinical	KI973151	N	N
Klebsiella mobilis UCI 28	E	Human	Clinical	KI973148	N	N
Klebsiella mobilis UCI 45	E	Human	Clinical	KI973115	N	N
Klebsiella mobilis UCI 46	E	Human	Clinical	KI973107	N	N
Klebsiella mobilis UCI 47	E	Human	Clinical	KI973103	N	N
Klebsiella mobilis UCI 48	E	Human	Clinical	KI973098	N	N
Klebsiella mobilis UCI89	E	Human	Clinical	KQ087571	N	N
Klebsiella mobilis UCI90	E	Human	Clinical	KQ087584	N	N
Klebsiella mobilis UCI97	E	Human	Clinical	KQ087587	N	N
Klebsiella mobilis UCI98	E	Human	Clinical	LESY01000019	N	N
Klebsiella oxytoca 09-7231	E	Human	N/A	-	N	N
Klebsiella oxytoca 10-5242	E	Human	N/A	-	N	N
Klebsiella oxytoca 10-5243	E	Human	N/A	-	N	N
Klebsiella oxytoca 10-5244	E	Human	N/A	-	N	N
Klebsiella oxytoca 10-5245	E	Human	N/A	-	N	N
Klebsiella oxytoca 10-5248	E	Human	N/A	-	N	N
Klebsiella oxytoca 10-5249	E	Human	N/A	-	N	N
Klebsiella oxytoca 10-5250	E	Human	N/A	-	N	N
Klebsiella oxytoca 181_KOXY	E	Human	Clinical	-	N	N
Klebsiella oxytoca 197_KOXY	E	Human	Clinical	-	N	N
Klebsiella oxytoca 247_KOXY	E	Human	Clinical	-	N	N
Klebsiella oxytoca 337_KOXY	E	Human	Clinical	-	N	N
Klebsiella oxytoca 345_KOXY	E	Human	Clinical	-	N	N
Klebsiella oxytoca 346_KOXY	E	Human	Clinical	-	N	N
Klebsiella oxytoca 371_KOXY	E	Human	Clinical	-	N	N
Klebsiella oxytoca 375_KOXY	E	Human	Clinical	-	N	N
Klebsiella oxytoca 397_KOXY	E	Human	Clinical	-	N	N
Klebsiella oxytoca 409_KOXY	E	Human	Clinical	-	N	N
Klebsiella oxytoca 442_KOXY	E	Human	Clinical	-	N	N
Klebsiella oxytoca 582_KOXY	E	Human	Clinical	-	N	N
Klebsiella oxytoca 588_KOXY	E	Human	Clinical	-	N	N
Klebsiella oxytoca 625_KOXY	E	Human	Clinical	-	N	N
Klebsiella oxytoca 628_KOXY	E	Human	Clinical	-	N	N
Klebsiella oxytoca 633_KOXY	E	Human	Clinical	-	N	N
Klebsiella oxytoca 636_KOXY	E	Human	Clinical	-	N	N
Klebsiella oxytoca 649_KOXY	E	Human	Clinical	-	N	N
Klebsiella oxytoca 659_KOXY	E	Human	Clinical	-	N	N
Klebsiella oxytoca 793_KOXY	E	Human	Clinical	-	N	N
Klebsiella oxytoca 1037_KOXY	E	Human	Clinical	-	N	N
Klebsiella oxytoca 1047_KOXY	E	Human	Clinical	-	N	N
Klebsiella oxytoca 1081_KOXY	E	Human	Clinical	-	N	N
Klebsiella oxytoca 1082_KOXY	E	Human	Clinical	-	N	N
Klebsiella oxytoca 1084_KOXY	E	Human	Clinical	-	N	N
Klebsiella oxytoca 1085_KOXY	E	Human	Clinical	-	N	N
Klebsiella oxytoca 1113_KOXY	E	Human	Clinical	-	N	N
Klebsiella oxytoca 1148_KOXY	E	Human	Clinical	-	N	N
Klebsiella oxytoca 1154_KOXY	E	Human	Clinical	-	N	N
Klebsiella oxytoca 1236_KOXY	E	Human	Clinical	-	N	N
Klebsiella oxytoca 1246_KOXY	E	Human	Clinical	-	N	N
Klebsiella oxytoca 11492-1	E	Human	Clinical	-	N	N
Klebsiella oxytoca AS10	E	Human	Clinical	-	N	N
Klebsiella oxytoca BRL6-2	E	N/A	N/A	-	N	N
Klebsiella oxytoca CAV1099	E	Human	Clinical	-	N	N
Klebsiella oxytoca CAV1335	E	Human	Clinical	-	N	N
Klebsiella oxytoca CAV1374	E	Human	Clinical	-	N	N
Klebsiella oxytoca CH2	E	Plant	Saprophyte	-	N	N
Klebsiella oxytoca CH5	E	Plant	Saprophyte	-	N	N
Klebsiella oxytoca CHS143	E	Human	Clinical	-	N	N
Klebsiella oxytoca E718	E	Human	Clinical	-	N	N
Klebsiella oxytoca FDAARGOS_66	E	Human	Clinical	-	N	N
Klebsiella oxytoca G54	E	Human	Clinical	-	N	N
Klebsiella oxytoca GY84G39	E	Human	Clinical	-	N	N
Klebsiella oxytoca H1g	E	Plant	Saprophyte	-	N	N
Klebsiella oxytoca HKOPL1	E	Animal (Ursid)	Commensal	-	N	N
Klebsiella oxytoca KA-2	E	Human	Clinical	-	N	N
Klebsiella oxytoca KCTC 1686	E	N/A	N/A	-	N	N
Klebsiella oxytoca KONIH1	E	Human	Clinical	-	N	N
Klebsiella oxytoca M1	E	Environment	Soil	-	N	N
Klebsiella oxytoca MGH 27	E	Human	Clinical	-	N	N
Klebsiella oxytoca MGH 28	E	Human	Clinical	-	N	N
Klebsiella oxytoca MGH 41	E	Human	Clinical	-	N	N
Klebsiella oxytoca MGH 42	E	Human	Clinical	-	N	N
Klebsiella oxytoca MGH87	E	Human	Clinical	-	N	N
Klebsiella oxytoca MGH88	E	Human	Clinical	-	N	N
Klebsiella oxytoca OBRC7	E	N/A	N/A	-	N	N
Klebsiella oxytoca OK-1	E	N/A	N/A	-	N	N
Klebsiella oxytoca PHS-890	E	Human	N/A	-	N	N
Klebsiella oxytoca PHS-892	E	Human	N/A	-	N	N
Klebsiella oxytoca R8A	E	Human	Commensal	-	N	N
Klebsiella oxytoca SA2	E	Plant	Saprophyte	-	N	N
Klebsiella pneumoniae 4_1_44FAA	E	Human	Clinical	-	N	N
Klebsiella pneumoniae 160_1080	E	Human	Clinical	-	N	N
Klebsiella pneumoniae 234-12	E	Human	Clinical	-	N	N
Klebsiella pneumoniae 298_SBOY	E	Human	Clinical	-	N	N
Klebsiella pneumoniae 500_1420	E	Human	Clinical	-	N	N
Klebsiella pneumoniae 977	E	Human	Clinical	-	N	N
Klebsiella pneumoniae 1084	E	Human	Clinical	-	N	N
Klebsiella pneumoniae 1158	E	Human	Clinical	-	N	N
Klebsiella pneumoniae 1243_CKOS	E	Human	Clinical	-	N	N
Klebsiella pneumoniae 30660/NJST258_1	E	Human	Clinical	-	N	N
Klebsiella pneumoniae 30684/NJST258_2	E	Human	Clinical	-	N	N
Klebsiella pneumoniae 32192	E	Human	Clinical	-	N	N
Klebsiella pneumoniae 34618	E	Human	Clinical	-	N	N
Klebsiella pneumoniae ATCC 13883	E	Human	Clinical	-	N	N
Klebsiella pneumoniae ATCC 13884	E	Human	Commensal	-	N	N
Klebsiella pneumoniae ATCC BAA-2146	E	Human	Clinical	-	N	N
Klebsiella pneumoniae BIDMC 12C	E	Human	Clinical	-	N	N
Klebsiella pneumoniae BIDMC 36	E	Human	Clinical	-	N	N
Klebsiella pneumoniae BIDMC 46b	E	Human	Clinical	-	N	N
Klebsiella pneumoniae BIDMC 48	E	Human	Clinical	-	N	N
Klebsiella pneumoniae BIDMC 51	E	Human	Clinical	-	N	N
Klebsiella pneumoniae BIDMC86	E	Human	Clinical	-	N	N
Klebsiella pneumoniae BIDMC91	E	Human	Clinical	-	N	N
Klebsiella pneumoniae BJ1-GA	E	Human	Clinical	-	N	N
Klebsiella pneumoniae blaNDM-1	E	Human	Clinical	-	N	N
Klebsiella pneumoniae BWH 22	E	Human	Clinical	-	N	N
Klebsiella pneumoniae BWH 41	E	Human	Clinical	-	N	N
Klebsiella pneumoniae CAV1344	E	Human	Clinical	-	N	N
Klebsiella pneumoniae CAV1392	E	Human	Clinical	-	N	N
Klebsiella pneumoniae CAV1596	E	Human	Clinical	-	N	N
Klebsiella pneumoniae CG43	E	Human	Clinical	-	N	N
Klebsiella pneumoniae CHS 55	E	Human	Clinical	-	N	N
Klebsiella pneumoniae CHS 63	E	Human	Clinical	-	N	N
Klebsiella pneumoniae CHS112	E	Human	Clinical	-	N	N
Klebsiella pneumoniae CHS121	E	Human	Clinical	-	N	N
Klebsiella pneumoniae CHS134	E	Human	Clinical	-	N	N
Klebsiella pneumoniae CHS139	E	Human	Clinical	-	N	N
Klebsiella pneumoniae CHS149	E	Human	Clinical	-	N	N
Klebsiella pneumoniae CHS153	E	Human	Clinical	-	N	N
Klebsiella pneumoniae CHS162	E	Human	Clinical	-	N	N
Klebsiella pneumoniae CHS222	E	Human	Clinical	-	N	N
Klebsiella pneumoniae DMC1097	E	Human	Clinical	-	N	N
Klebsiella pneumoniae Ecl8	E	Human	Clinical	-	N	N
Klebsiella pneumoniae FDAARGOS_84	E	Human	Clinical	-	N	N
Klebsiella pneumoniae HK787	E	Human	Clinical	-	N	N
Klebsiella pneumoniae HS11286	E	Human	Clinical	-	N	N
Klebsiella pneumoniae JM45	E	Human	Clinical	-	N	N
Klebsiella pneumoniae KCTC 2242	E	Human	Clinical	-	N	N
Klebsiella pneumoniae Kp13	E	Human	Clinical	-	N	N
Klebsiella pneumoniae Kp52.145	E	Human	Clinical	-	N	N
Klebsiella pneumoniae KPNIH1	E	Human	Clinical	-	N	N
Klebsiella pneumoniae KPNIH10	E	Human	Clinical	-	N	N
Klebsiella pneumoniae KPNIH24	E	Human	Clinical	-	N	N
Klebsiella pneumoniae KPNIH27	E	Human	Clinical	-	N	N
Klebsiella pneumoniae KPNIH29	E	Human	Clinical	-	N	N
Klebsiella pneumoniae KPNIH30	E	Human	Clinical	-	N	N
Klebsiella pneumoniae KPNIH31	E	Human	Clinical	-	N	N
Klebsiella pneumoniae KPNIH32	E	Human	Clinical	-	N	N
Klebsiella pneumoniae KPNIH33	E	Human	Clinical	-	N	N
Klebsiella pneumoniae KpQ3	E	Human	Clinical	-	N	N
Klebsiella pneumoniae KPR0928	E	Human	Clinical	-	N	N
Klebsiella pneumoniae LCT-KP214	E	Human	Clinical	-	N	N
Klebsiella pneumoniae MGH 19	E	Human	Clinical	-	N	N
Klebsiella pneumoniae MGH 32	E	Human	Clinical	-	N	N
Klebsiella pneumoniae MGH 35	E	Human	Clinical	-	N	N
Klebsiella pneumoniae MGH 43	E	Human	Clinical	-	N	N
Klebsiella pneumoniae MGH 45	E	Human	Clinical	-	N	N
Klebsiella pneumoniae MGH 64	E	Human	Clinical	-	N	N
Klebsiella pneumoniae MGH94	E	Human	Clinical	-	N	N
Klebsiella pneumoniae MGH112	E	Human	Clinical	-	N	N
Klebsiella pneumoniae MGH116	E	Human	Clinical	-	N	N
Klebsiella pneumoniae MGH 78578	E	Human	Clinical	-	N	N
Klebsiella pneumoniae MS 92-3	E	Human	Clinical	-	N	N
Klebsiella pneumoniae NTUH-K2044	E	Human	Clinical	-	N	N
Klebsiella pneumoniae PittNDM01	E	Human	Clinical	-	N	N
Klebsiella pneumoniae PMK1	E	Human	Clinical	-	N	N
Klebsiella pneumoniae SA1	E	Human	Clinical	-	N	N
Klebsiella pneumoniae SB3432	E	Human	Clinical	-	N	N
Klebsiella pneumoniae T69	E	Human	Clinical	-	N	N
Klebsiella pneumoniae UCI 17	E	Human	Clinical	-	N	N
Klebsiella pneumoniae UCI 19	E	Human	Clinical	-	N	N
Klebsiella pneumoniae UCI 21	E	Human	Clinical	-	N	N
Klebsiella pneumoniae UCI 25	E	Human	Clinical	-	N	N
Klebsiella pneumoniae UCI 26	E	Human	Clinical	-	N	N
Klebsiella pneumoniae UCI 42	E	Human	Clinical	-	N	N
Klebsiella pneumoniae UCI 56	E	Human	Clinical	-	N	N
Klebsiella pneumoniae UCI96	E	Human	Clinical	-	N	N
Klebsiella pneumoniae UCICRE 4	E	Human	Clinical	-	N	N
Klebsiella pneumoniae UCICRE 6	E	Human	Clinical	-	N	N
Klebsiella pneumoniae UCICRE 13	E	Human	Clinical	-	N	N
Klebsiella pneumoniae UHKPC07	E	Human	Clinical	-	N	N
Klebsiella pneumoniae UHKPC33	E	Human	Clinical	-	N	N
Klebsiella pneumoniae UHKPC 52	E	Human	Clinical	-	N	N
Klebsiella pneumoniae VAKPC278	E	Human	Clinical	-	N	N
Klebsiella pneumoniae WGLW1	E	Human	Clinical	-	N	N
Klebsiella pneumoniae WGLW2	E	Human	Clinical	-	N	N
Klebsiella pneumoniae WGLW3	E	Human	Clinical	-	N	N
Klebsiella pneumoniae WGLW5	E	Human	Clinical	-	N	N
Klebsiella pneumoniae XH209	E	Human	Clinical	-	N	N
Klebsiella pneumoniae yzusk-4	E	Environment	Food (Meat)	-	N	N
Klebsiella quasipneumoniae 01A030	E	Human	Clinical	-	N	N
Klebsiella quasipneumoniae 18A069	E	Human	Clinical	-	N	N
Klebsiella quasipneumoniae 193_KOXY	E	Human	Clinical	-	N	N
Klebsiella quasipneumoniae 7A044	E	Human	Clinical	-	N	N
Klebsiella quasipneumoniae FI_HV_2014	E	Human	Clinical	-	N	N
Klebsiella quasipneumoniae HKUOPLA	E	Animal (Ursid)	Commensal	-	N	N
Klebsiella quasipneumoniae MGH 44	E	Human	Clinical	-	N	N
Klebsiella variicola 06-268	E	Human	Clinical	-	N	N
Klebsiella variicola 1_1_55	E	N/A	N/A	-	N	N
Klebsiella variicola 3	E	Plant	Saprophyte	-	N	N
Klebsiella variicola 6A2	E	Plant	Saprophyte	-	N	N
Klebsiella variicola 342	E	Plant	Saprophyte	-	N	N
Klebsiella variicola 524_SBOY	E	Human	Clinical	-	N	N
Klebsiella variicola 653_KVAR	E	Human	Clinical	-	N	N
Klebsiella variicola 671_KVAR	E	Human	Clinical	-	N	N
Klebsiella variicola 789_KVAR	E	Human	Clinical	-	N	N
Klebsiella variicola 801	E	Human	Clinical	-	N	N
Klebsiella variicola 4880	E	Human	Clinical	-	N	N
Klebsiella variicola 8917	E	Human	Clinical	-	N	N
Klebsiella variicola At-22	E	Insect	Symbiont	-	N	N
Klebsiella variicola B1	E	Plant	Saprophyte	-	N	N
Klebsiella variicola BIDMC88	E	Human	Clinical	-	N	N
Klebsiella variicola BZ19	E	Human	Clinical	-	N	N
Klebsiella variicola CAG:634	E	Human	Commensal	-	N	N
Klebsiella variicola DSM 15968	E	Plant	Saprophyte	-	N	N
Klebsiella variicola DX120E	E	Plant	Saprophyte	-	N	N
Klebsiella variicola KP5-1	E	Insect	Commensal	-	N	N
Klebsiella variicola KTE92	E	Human	Clinical	-	N	N
Klebsiella variicola KVR801v1	E	Human	Clinical	-	N	N
Klebsiella variicola MGH 40	E	Human	Clinical	-	N	N
Klebsiella variicola NL49	E	Animal (Bovine)	Pathogen	-	N	N
Klebsiella variicola NL58	E	Animal (Bovine)	Pathogen	-	N	N
Klebsiella variicola T29A	E	Plant	Saprophyte	-	N	N
Klebsiella variicola UCICRE 10	E	N/A	N/A	-	N	N
Kluyvera ascorbata ATCC 33433	E	Human	Clinical	JMPL01000033	N	N
Kluyvera cryocrescens L2	E	Plant	Saprophyte	LGHZ01000015	N	N
Kosakonia cowanii JCM 10956	H	Human	Clinical	BBEU00000000	Y	N
Kosakonia oryzae KO348	H	Plant	Saprophyte	JZLI01000011	Y	N
Kosakonia oryzae R4-368	H	Plant	Saprophyte	CP005991	Y	N
Kosakonia radicincitans DSM 16656	H	Plant	Saprophyte	JH725435	Y	N
Kosakonia radicincitans UMEnt01/12	H	Plant	Pathogen	JDYJ01000009	Y	N
Kosakonia sacchari SP1	H	Plant	Saprophyte	CP007215	Y	N
Kosakonia sp. nov 1 (Bisph2)	H	Environment	Soil	JXAF01000041	Y	N
Kosakonia sp. nov 1 (CAV1151)	H	Human	Clinical	CP011602	Y	N
Kosakonia sp. nov 2 (S611)	H	Plant	Saprophyte	AXOM01000045	Y	N
Kosakonia sp. nov 3 (YD4)	H	Plant	Saprophyte	JSFC01000001	Y	N
Kosakonia sp. nov 4 (Bisph1)	H	Environment	Soil	JXAG01000035	Y	N
Leclercia adecarboxylata ATCC 23216	F	Human	N/A	BCNP01000030	N	N
Leclercia adecarboxylata KY2	F	Environment	Freshwater	JWJV01000015	Y	N
Lelliottia amnigena 638	F	Plant	Saprophyte	CP000653	Y	N
Leminorella grimontii ATCC 33999	Q	Human	Clinical	JMPN01000025	N	N
Lonsdalea quercina ATCC 29281	L	Plant	Pathogen	JIBO01000008	Y	N
Lonsdalea quercina NCBB 100489	L	Plant	Pathogen	JIBP01000003	Y	N
Lonsdalea quercina NCBB100490	L	Plant	Pathogen	JIBQ01000015	Y	N
Lonsdalea sp. nov 1 (ATCC 39006)	L	Environment	Freshwater	AWXH01000003	Y	N
Mangrovibacter sp. nov 1 (MFB070)	J	Environment	Freshwater	JJMI01000034	Y	N
Moellerella wisconsensis GTA-1455	S	Environment	Food (Meat)	LDOF01000056	N	N
Morganella morganii 340	S	Human	Clinical	JQGP01000015	N	N
Morganella morganii 716_MMOR	S	Human	Clinical	JUVX01000010	N	N
Morganella morganii 8066	S	Human	Clinical	LAGC01000003	N	N
Morganella morganii EGD-HP17	S	Environment	Other	AZRH01000012	N	N
Morganella morganii F675	S	Human	Clinical	CCFB01000001	N	N
Morganella morganii FDAARGOS_63	S	Human	Clinical	JTBT01000001	N	N
Morganella morganii H1r	S	Plant	Saprophyte	AYMP01000006	N	N
Morganella morganii INSRALV892	S	Animal (Avian)	Commensal	LGYC01000019	N	N
Morganella morganii IS15	S	Human	Clinical	CBWE010000042	N	N
Morganella morganii KT	S	Human	Clinical	CP004345	N	N
Morganella morganii L3	S	Plant	Saprophyte	JSWU01000003	N	N
Morganella morganii MRSN22709	S	Human	Clinical	JRKW01000002	N	N
Morganella morganii SC01	S	Human	Clinical	AMWL02000007	N	N
Morganella morganii TW17014	S	Human	Clinical	LFWB01000286	N	N
Pantoea agglomerans 190	K	Environment	Soil	JNGC01000001	N	Y
Pantoea agglomerans 4	K	Plant	Saprophyte	JPOT01000001	N	Y
Pantoea agglomerans CFSAN033090	K	Plant	Pathogen	LGYX01000001	N	Y
Pantoea agglomerans Eh318	K	Plant	Saprophyte	KK403363	Y	N
Pantoea agglomerans GB1	K	Plant	Saprophyte	JYGW01000010	Y	Y
Pantoea agglomerans IG1	K	Plant	Saprophyte	BAEF01000003	Y	N
Pantoea agglomerans LMAE-2	K	Environment	Marine	JWLQ01000015	Y	N
Pantoea agglomerans MP2	K	Insect	Commensal	JPKQ01000004	N	Y
Pantoea agglomerans RIT273	K	Plant	Saprophyte	JFOK01000021	N	Y
Pantoea agglomerans SL1_M5	K	Insect	Commensal	ADWZ01000003	N	Y
Pantoea agglomerans Tx10	K	Human	Clinical	KI440955	N	Y
Pantoea agglomerans ZBG6	K	Environment	Soil	LFQL01000038	N	Y
Pantoea ananatis AJ13355	K	Environment	Soil	AP012032	Y	N
Pantoea ananatis B1-9	K	Plant	Saprophyte	CAEJ01000141	Y	N
Pantoea ananatis BD442	K	Plant	Pathogen	JMJL01000003	Y	N
Pantoea ananatis BRT175	K	Plant	Saprophyte	ASJH01000034	Y	N
Pantoea ananatis CFH 7-1	K	Plant	Pathogen	LFLX01000001	Y	N
Pantoea ananatis LMG2665	K	Plant	Pathogen	CP001875	Y	N
Pantoea ananatis LMG5342	K	Human	Clinical	JMJJ01000005	Y	N
Pantoea ananatis LMG20103	K	Plant	Pathogen	HE617160	Y	N
Pantoea ananatis PA4	K	Plant	Pathogen	CP003085	Y	N
Pantoea ananatis PA13	K	Plant	Pathogen	JMJK01000003	Y	N
Pantoea ananatis PaMB1	K	Plant	Pathogen	JQZZ01000165	Y	N
Pantoea ananatis S6	K	Plant	Saprophyte	CVNF01000033	Y	N
Pantoea ananatis S7	K	Plant	Pathogen	CVNG01000026	Y	N
Pantoea ananatis S8	K	Plant	Saprophyte	CVNH01000027	Y	N
Pantoea ananatis Sd-1	K	Plant	Saprophyte	KK073754	Y	N
Pantoea anthophila 11-2	K	Environment	Freshwater	JXXL01000008	Y	N
Pantoea anthophila Sc1	K	Plant	Pathogen	AJFP01000001	Y	N
Pantoea dispersa EGD-AAK13	K	Environment	Soil	AVSS01000039	Y	N
Pantoea dispersa PSNIH1	K	Environment	Other	CP009880	N	N
Pantoea eucalypti 299R	K	Plant	Saprophyte	ANKX01000092	Y	N
Pantoea eucalypti aB	K	Insect	Commensal	AEDL01000015	Y	N
Pantoea eucalypti MBLJ3	K	Environment	Other	JSUT01000005	N	Y
Pantoea rodasii ND03	K	Environment	Freshwater	JTJJ01000044	Y	N
Pantoea rwandensis ND04	K	Environment	Freshwater	CP009454	N	N
Pantoea sp. nov 1 (PSNIH2)	K	Environment	Other	CP009866	Y	N
Pantoea sp. nov 2 (FF5)	K	N/A	N/A	CCAQ010000010	N	Y
Pantoea sp. nov 2 (NGS-ED-1003)	K	Human	Clinical	JPQA01000004	N	Y
Pantoea sp. nov 3 (BL1)	K	Environment	Freshwater	JZRH01000053	N	N
Pantoea sp. nov 3 (M004)	K	Environment	Freshwater	JRUP01000014	Y	N
Pantoea sp. nov 3 (SM3)	K	Environment	Freshwater	JZRD01000017	Y	N
Pantoea sp. nov 4 (GM01)	K	Plant	Saprophyte	AKIU01000064	N	Y	Other insert (Supplementary Table 5)
Pantoea sp. nov 4 (RIT-PI-b)	K	Plant	Saprophyte	LGIS01000026	N	N	Other insert (Supplementary Table 5)
Pantoea sp. nov 4 (YR343)	K	Plant	Saprophyte	AKIT01000040	N	N
Pantoea sp. nov 5 (AS-PWVM4)	K	Plant	Saprophyte	ASZC01000003	Y	N
Pantoea sp. nov 5 (At-9b)	K	Plant	Pathogen	CP002433	Y	N
Pantoea sp. nov 6 (A4)	K	Plant	Pathogen	ALXE01000022	Y	N
Pantoea sp. nov 7 (3.5.1)	K	Environment	Soil	JMRT02000001	N	N
Pantoea stewartii DC283	K	Plant	Pathogen	JPKO01000034	Y	N
Pantoea stewartii LMG2632T	K	Plant	Pathogen	AHIE01000010	Y	N
Pantoea stewartii M009	K	Environment	Freshwater	JRWI01000014	Y	N
Pantoea stewartii M073a	K	Environment	Freshwater	JSXF01000018	Y	N
Pantoea vagans 9140	K	Plant	N/A	JQNO01000001	N	N
Pantoea vagans C9-1	K	Plant	Biocontrol	CP002206	Y	Y
Pantoea vagans MP7	K	Insect	Commensal	JPKP0100000	Y	N
Pectobacterium atrosepticum 21A	L	Plant	Pathogen	CP009125	Y	N
Pectobacterium atrosepticum CFBP 6276	L	Plant	Pathogen	KB933471	Y	N
Pectobacterium atrosepticum ICMP 1526	L	Plant	Pathogen	ALIV01000005	Y	N
Pectobacterium atrosepticum JG10-08	L	Plant	Pathogen	CP007744	Y	N
Pectobacterium atrosepticum NCPPB 549	L	Plant	Pathogen	JQHO01000001	Y	N
Pectobacterium atrosepticum NCPPB 3404	L	Plant	Pathogen	JQHK01000001	Y	N
Pectobacterium atrosepticum SCRI1043	L	Plant	Pathogen	BX950851	Y	N
Pectobacterium atrosepticum UGC32	L	Plant	Pathogen	AODU01000010	Y	N
Pectobacterium betavasculorum NCPPB 2793	L	Plant	Pathogen	JQHL01000001	Y	N
Pectobacterium betavasculorum NCPPB 2795	L	Plant	Pathogen	JQHM01000001	N	N
Pectobacterium betavasculorum NCPPB 3395	L	Plant	Pathogen	JQHN01000013	Y	N
Pectobacterium carotovorum BC S2	L	Plant	Pathogen	JUJF01000009	Y	N
Pectobacterium carotovorum BC S7	L	Plant	Pathogen	CP009678	Y	N
Pectobacterium carotovorum BC T2	L	Plant	Pathogen	JUJR01000002	Y	N
Pectobacterium carotovorum BC T5	L	Plant	Pathogen	JUJS01000001	Y	N
Pectobacterium carotovorum BD255	L	Plant	Pathogen	LGRF01000001	Y	N
Pectobacterium carotovorum CFIA1001	L	Plant	Pathogen	JPSM01000017	Y	N
Pectobacterium carotovorum CFIA1009	L	Plant	Pathogen	JPSN01000027	Y	N
Pectobacterium carotovorum CFIA1033	L	Plant	Pathogen	JPSO01000004	Y	N
Pectobacterium carotovorum ICMP 5702	L	Plant	Pathogen	AODT01000011	Y	N
Pectobacterium carotovorum ICMP 19477	L	Plant	Pathogen	ALIU01000010	Y	N
Pectobacterium carotovorumKKH3	L	Plant	Pathogen	JRMH01000001	Y	N
Pectobacterium carotovorum LMG 21371	L	Plant	Pathogen	JQOE01000004	Y	N
Pectobacterium carotovorum LMG 21372	L	Plant	Pathogen	JQOD01000001	Y	N
Pectobacterium carotovorum NCPPB 312	L	Plant	Pathogen	JQHJ01000002	Y	N
Pectobacterium carotovorum NCPPB 3839	L	Plant	Pathogen	JQOG01000034	Y	N
Pectobacterium carotovorum NCPPB 3841	L	Plant	Pathogen	JQOF01000007	Y	N
Pectobacterium carotovorum PBR1692	L	Plant	Pathogen	ABVX01000007	Y	N
Pectobacterium carotovorum PCC21	L	Plant	Pathogen	CP003776	Y	N
Pectobacterium carotovorum WPP14	L	Plant	Pathogen	ABVY01000101	Y	N
Pectobacterium carotovorum YC D16	L	Plant	Pathogen	JUJO01000009	Y	N
Pectobacterium carotovorum YC D21	L	Plant	Pathogen	JUJJ01000002	Y	N
Pectobacterium carotovorum YC D29	L	Plant	Pathogen	JUJK01000010	Y	N
Pectobacterium carotovorum YC D46	L	Plant	Pathogen	JUJH01000002	Y	N
Pectobacterium carotovorum YC D49	L	Plant	Pathogen	JUJB01000005	Y	N
Pectobacterium carotovorum YC D52	L	Plant	Pathogen	JUJC01000009	Y	N
Pectobacterium carotovorum YC D57	L	Plant	Pathogen	JUJG01000004	Y	N
Pectobacterium carotovorum YC D60	L	Plant	Pathogen	JUJP01000001	Y	N
Pectobacterium carotovorum YC D62	L	Plant	Pathogen	JUJD01000001	Y	N
Pectobacterium carotovorum YC D64	L	Plant	Pathogen	JUJE01000003	Y	N
Pectobacterium carotovorum YC D65	L	Plant	Pathogen	JUJN01000025	Y	N
Pectobacterium carotovorum YC T3	L	Plant	Pathogen	JUJM01000001	Y	N
Pectobacterium carotovorum YC T31	L	Plant	Pathogen	JUJL01000001	Y	N
Pectobacterium carotovorum YC T39	L	Plant	Pathogen	JUJQ01000001	Y	N
Pectobacterium sp. nov 1 (M022)	L	Environment	Freshwater	JSXC01000074	Y	N
Pectobacterium sp. nov 1 (PC1)	L	Plant	Pathogen	CP001657	Y	N
Pectobacterium wasabiae CFBP 3304	L	Plant	Pathogen	AKVS01000031	N	Y
Pectobacterium wasabiae CFIA1002	L	Plant	Pathogen	JENG01000002	N	Y
Pectobacterium wasabiae NCPPB 3701	L	Plant	Pathogen	JQHP01000007	N	Y
Pectobacterium wasabiae NCPPB 3702	L	Plant	Pathogen	JQOH01000006	N	Y
Pectobacterium wasabiae SCC3193	L	Plant	Pathogen	CP003415	N	Y
Pectobacterium wasabiae WPP163	L	Plant	Pathogen	CP001790	N	Y
Phaseolibacter flectens ATCC 12775	K	Plant	Pathogen	-	N	N
Photorhabdus asymbiotica ATCC 43949	S	Insect	Pathogen	FM162591	N	N
Photorhabdus asymbiotica DSM 17609	S	Human	Clinical	JONO01000035	N	N
Photorhabdus heterorhabditis VMG	S	Insect	Symbiont	LJCS01000019	N	N
Photorhabdus luminescens BA1	S	Insect	Pathogen	JFGV01000002	N	N
Photorhabdus luminescens DSM 3368	S	Insect	Pathogen	JXSK01000001	N	N
Photorhabdus luminescens LN2	S	Insect	Pathogen	JQOC01000002	N	N
Photorhabdus luminescens NBAII H75HRPL105	S	Insect	Pathogen	AZAB02000074	N	N
Photorhabdus luminescens NBAII Hb105	S	Insect	Pathogen	JXUR02000486	N	N
Photorhabdus luminescens NBAII HiPL101	S	Insect	Pathogen	JTHJ02000016	N	N
Photorhabdus luminescens TTO1	S	Insect	Pathogen	BX470251	N	N
Photorhabdus temperata J3	S	Insect	Pathogen	AXDT01000101	N	N
Photorhabdus temperata Meg1	S	Insect	Symbiont	JGVH01000042	N	N
Photorhabdus temperata NC19	S	Insect	Pathogen	AYSJ01000014	N	N
Photorhabdus temperata DSM 15199	S	Insect	Pathogen	CP011104	N	N
Plesiomonas shigelloides 302-73	R	Human	Clinical	KB944507	Y	N
Plesiomonas shigelloides GN7	R	Environment	Freshwater	JWHQ01000009	Y	N
Plesiomonas shigelloides ZOR0011	R	Animal (Fish)	Commensal	JRKB01000078	Y	N
Pluralibacter gergoviae 40874	F	N/A	N/A	JZYL01000017	N	N
Pluralibacter gergoviae DL84A27	F	Human	Clinical	LDZI01000008	N	N
Pluralibacter gergoviae DS82E24	F	Human	Clinical	LDZG01000003	N	N
Pluralibacter gergoviae FB2	F	Environment	Food (Fish)	CP009450	N	N
Pluralibacter gergoviae JB83E35	F	Human	Clinical	LDZH01000002	N	N
Pluralibacter gergoviae JP84E9	F	Human	Clinical	LDZK01000004	N	N
Pluralibacter gergoviae JS81F13	F	Human	Clinical	LDZF01000002	N	N
Pluralibacter gergoviae SF84F43	F	Human	Clinical	_LDZL01000002	N	N
Pluralibacter gergoviae SN86A38	F	Human	Clinical	LDZN01000002	N	N
Pluralibacter gergoviae SS84A28	F	Human	Clinical	LDZJ01000001	N	N
Pragia fontium 24613	Q	Environment	Other	CP010423	N	N
Proteus hauseri ZMd44	S	Environment	Freshwater	AWXP01000008	N	N
Proteus mirabilis 25_PMIR	S	Human	Clinical	JVOK01000103	N	N
Proteus mirabilis 47_PMIR	S	Human	Clinical	JVFU01000063	N	N
Proteus mirabilis 51_PMIR	S	Human	Clinical	JVEH01000027	N	N
Proteus mirabilis 68_PMIR	S	Human	Clinical	JUXK01000063	N	N
Proteus mirabilis 127_PMIR	S	Human	Clinical	JVWE01000073	N	N
Proteus mirabilis 292_PMIR	S	Human	Clinical	JVMQ01000125	N	N
Proteus mirabilis 360_PMIR	S	Human	Clinical	JVKD01000039	N	N
Proteus mirabilis 373_PMIR	S	Human	Clinical	JVJQ01000073	N	N
Proteus mirabilis 418_PMIR	S	Human	Clinical	JVHX01000040	N	N
Proteus mirabilis 429_PMIR	S	Human	Clinical	JVHK01000027	N	N
Proteus mirabilis 430_PMIR	S	Human	Clinical	JVHI01000029	N	N
Proteus mirabilis 646_PMIR	S	Human	Clinical	JUYT01000062	N	N
Proteus mirabilis 672_PMIR	S	Human	Clinical	JUXR01000318	N	N
Proteus mirabilis 1114_PMIR	S	Human	Clinical	JWCS01000122	N	N
Proteus mirabilis 1134_PMIR	S	Human	Clinical	JWBY01000047	N	N
Proteus mirabilis 1150_PMIR	S	Human	Clinical	JWBG01000062	N	N
Proteus mirabilis 1166_PMIR	S	Human	Clinical	JWAP01000091	N	N
Proteus mirabilis 1293_PMIR	S	Human	Clinical	JVVD01000133	N	N
Proteus mirabilis 1313_PMIR	S	Human	Clinical	JVUE01000098	N	N
Proteus mirabilis 1326_PMIR	S	Human	Clinical	JVTO01000099	N	N
Proteus mirabilis 1330_PMIR	S	Human	Clinical	JVTJ01000017	N	N
Proteus mirabilis 25933 GTA	S	Human	Clinical	LANL01000005	N	N
Proteus mirabilis ATCC 29906	S	Human	Clinical	GG668576	N	N
Proteus mirabilis ATCC 7002	S	Human	Clinical	KN150749	N	N
Proteus mirabilis BB2000	S	Human	Clinical	CP004022	N	N
Proteus mirabilis C05028	S	Human	Clinical	KB206027	N	N
Proteus mirabilis CYPM1	S	Human	Clinical	CP012674	N	N
Proteus mirabilis CYPV1	S	Human	Clinical	CP012675	N	N
Proteus mirabilis FDAARGOS_60	S	Human	Clinical	JTBW01000001	N	N
Proteus mirabilis FDAARGOS_67	S	Human	Clinical	JTBP01000001	N	N
Proteus mirabilis FDAARGOS_80	S	Human	Clinical	JTBB01000001	N	N
Proteus mirabilis FDAARGOS_81	S	Human	Clinical	JTBA01000001	N	N
Proteus mirabilis FDAARGOS_85	S	Human	Clinical	JTAW01000004	N	N
Proteus mirabilis HI4320	S	Human	Clinical	AM942759	N	N
Proteus mirabilis Pm-Oxa48	S	Human	Clinical	JSCB01000051	N	N
Proteus mirabilis PR03	S	Human	Clinical	AORN01000082	N	N
Proteus mirabilis WGLW4	S	Human	Clinical	JH815533	N	N
Proteus mirabilis WGLW6	S	Human	Clinical	JH815505	N	N
Proteus penneri ATCC 35198	S	Human	Commensal	GG661994	N	N
Proteus penneri CSUR P1867	S	N/A	N/A	CVRY01000002	N	N	Other insert (Supplementary Table 5)
Proteus vulgaris ATCC 49132	S	Human	Clinical	KN150745	N	N	Other insert (Supplementary Table 5)
Proteus vulgaris CSUR P1868	S	N/A	N/A	CVRZ01000002	N	N
Providencia alcalifaciens 205/92	S	Human	Commensal	JALD01000028	N	N
Providencia alcalifaciens Dmel2	S	Insect	Commensal	KB233230	N	N
Providencia alcalifaciens DSM 30120	S	Human	Commensal	ABXW01000007	N	N
Providencia alcalifaciens F90-2004	S	Human	Commensal	JACS01000078	N	N
Providencia alcalifaciens PAL-1	S	Human	Commensal	JALA01000010	N	N
Providencia alcalifaciens PAL-2	S	Human	Commensal	JAKZ01000053	N	N
Providencia alcalifaciens PAL-3	S	Human	Commensal	AZYZ01000029	N	N
Providencia alcalifaciens R90-1475	S	Human	Commensal	JALC01000015	N	N
Providencia alcalifaciens RIMD 1656011	S	Human	Commensal	JALB01000025	N	N
Providencia burhodogranariea DSM 19968	S	Insect	Commensal	KB233222	N	N
Providencia rettgeri CCBH11880	S	Human	Clinical	JSEQ01000010	N	N
Providencia rettgeri Dmel1	S	Insect	Commensal	CM001774	N	N	Other insert (Supplementary Table 5)
Providencia rettgeri DSM 1131	S	Human	Commensal	GG705262	N	N	Other insert (Supplementary Table 5)
Providencia rettgeri H1736	S	Human	Clinical	CVLT01000028	N	N	Other insert (Supplementary Table 5)
Providencia rettgeri MR4	S	Plant	Saprophyte	LCVM01000374	N	N
Providencia rustigianii DSM 4541	S	Human	Commensal	GG703817	N	N
Providencia sneebia DSM 19967	S	Insect	Commensal	CM001773	N	N
Providencia stuartii ATCC 25827	S	Human	Commensal	DS607663	N	N
Providencia stuartii ATCC 33672	S	Human	Commensal	CP008920	N	N
Providencia stuartii FDAARGOS_87	S	Human	Clinical	JTAU01000001	N	N
Providencia stuartii INSRA21868	S	Human	Clinical	LGYB01000019	N	N
Providencia stuartii MRSN 2154	S	Human	Clinical	CP003488	N	N
Rahnella aquatilis ATCC 33071	O	Environment	Freshwater	JMPO01000086	N	N
Rahnella aquatilis HX2	O	Plant	Saprophyte	CP003403	N	N
Rahnella aquatilis WP5	O	Plant	Saprophyte	JQJR01000010	N	N
Rahnella aquatilis Y9602	O	Environment	Soil	CP002505	N	N
Raoultella ornithinolytica 10-5246	E	Human	Commensal	-	N	N
Raoultella ornithinolytica 811_RORN	E	Human	Clinical	-	N	N
Raoultella ornithinolytica B6	E	Environment	Soil	-	N	N
Raoultella ornithinolytica BAL286	E	Environment	Marine	-	N	N
Raoultella ornithinolytica CB1	E	Plant	Saprophyte	-	N	N
Raoultella planticola ATCC 33531	E	Plant	Saprophyte	-	N	N
Raoultella planticola CHB	E	Environment	Freshwater	-	N	N
Raoultella planticola FDAARGOS_64	E	Human	Clinical	-	N	N
Raoultella planticola TNT	E	Environment	Soil	-	N	N
Raoultella terrigena R1Gly	E	Plant	Saprophyte	-	N	N
Raoultella terrigena S12	E	Plant	Saprophyte	-	N	N
Rouxiella chamberiensis 130333	O	Environment	Other	JRWU01000003	N	N
Salmonella bongori N268-08	B	Human	Clinical	CP006608	N	Y
Salmonella bongori NCTC 12419	B	Animal (Reptile)	Zoonotic Reservoir/Pathogen	FR877557	N	Y
Salmonella bongori RKS3044	B	N/A	N/A	CP006692	N	Y
Salmonella enterica 0014	B	N/A	N/A	CP007534	N	Y
Salmonella enterica 08-1736	B	Human	Clinical	CP006602	N	Y
Salmonella enterica 62:z4,z23:-	B	Animal (Reptile)	Zoonotic Reservoir/Pathogen	CP000880	N	Y
Salmonella enterica 77-1427	B	Human	Clinical	CP007598	N	Y
Salmonella enterica 287/91	B	Animal (Avian)	Pathogen	AM933173	N	Y
Salmonella enterica 798	B	Animal (Porcine)	Pathogen	CP003386	N	Y
Salmonella enterica 14028S	B	N/A	N/A	CP001363	N	Y
Salmonella enterica 18569	B	Animal (Avian)	Zoonotic Reservoir/Pathogen	CP011394	N	Y
Salmonella enterica 24249	B	Human	Clinical	CP006876	N	Y
Salmonella enterica 41578	B	Human	Clinical	CP004086	N	Y
Salmonella enterica 460004 2-1	B	Environment	Food (Plant Produce)	CP011259	N	Y
Salmonella enterica 507440-20	B	Environment	Other	CP007530	N	Y
Salmonella enterica AKU_12601	B	Human	Clinical	FM200053	N	Y
Salmonella enterica ATCC 7378	B	Human	Clinical	CP012346	N	Y
Salmonella enterica ATCC 8391	B	N/A	N/A	CP011396	N	Y
Salmonella enterica ATCC 9120	B	Human	Clinical	CP012347	N	Y
Salmonella enterica ATCC 9150	B	Human	Clinical	CP000026	N	Y
Salmonella enterica ATCC 10708	B	Human	Clinical	CP012344	N	Y
Salmonella enterica ATCC 15791	B	Human	Clinical	CP012349	N	Y
Salmonella enterica ATCC 35640	B	Environment	Freshwater	CP007532	N	Y
Salmonella enterica ATCC BAA-1592	B	Plant	Saprophyte	CP007531	N	Y
Salmonella enterica B182	B	Animal (Bovine)	Zoonotic Reservoir/Pathogen	CP003416	N	Y
Salmonella enterica CDC1983-67	B	Animal (Avian)	Zoonotic Reservoir/Pathogen	CP003786	N	Y
Salmonella enterica CDC_2010K_0968	B	Human	Clinical	CP007528	N	Y
Salmonella enterica CFSAN000189	B	Environment	Food (Meat)	CP006053	N	Y
Salmonella enterica CFSAN001080	B	Plant	Saprophyte	CP007533	N	Y
Salmonella enterica CFSAN001921	B	Environment	Food (Meat)	CP006048	N	Y
Salmonella enterica CFSAN001992	B	Human	Clinical	CP004027	N	Y
Salmonella enterica CFSAN002050	B	Environment	Food (Meat)	CP006055	N	Y
Salmonella enterica CFSAN002064	B	Human	Clinical	CP005995	N	Y
Salmonella enterica CFSAN002069	B	Environment	Food (Meat)	CP005390	N	Y
Salmonella enterica CT_02021853	B	Animal (Bovine)	Zoonotic Reservoir/Pathogen	CP001144	N	Y
Salmonella enterica CT18	B	Human	Clinical	AL513382	N	Y
Salmonella enterica CVM19633	B	Human	Clinical	CP001127	N	Y
Salmonella enterica CVM 21538	B	Animal (Avian)	Zoonotic Reservoir/Pathogen	CP010282	N	Y
Salmonella enterica CVM 21550	B	Animal (Porcine)	Zoonotic Reservoir/Pathogen	CP010283	N	Y
Salmonella enterica CVM 21554	B	Animal (Porcine)	Zoonotic Reservoir/Pathogen	CP009565	N	Y
Salmonella enterica CVM 22425	B	Animal (Bovine)	Zoonotic Reservoir/Pathogen	CP010279	N	Y
Salmonella enterica CVM 22462	B	Animal (Canine)	Zoonotic Reservoir/Pathogen	CP010280	N	Y
Salmonella enterica CVM 22513	B	Human	Clinical	CP010281	N	Y
Salmonella enterica CVM N1543	B	Environment	Food (Meat)	CP010284	N	Y
Salmonella enterica CVM N18486	B	Environment	Food (Meat)	CP009561	N	Y
Salmonella enterica D23580	B	Human	Clinical	FN424405	N	Y
Salmonella enterica DT2	B	Human	Clinical	HG326213	N	Y
Salmonella enterica DT104	B	Human	Clinical	HF937208	N	Y
Salmonella enterica Durban	B	Human	Clinical	CP007507	N	Y
Salmonella enterica EC20090135	B	Animal (Avian)	Zoonotic Reservoir/Pathogen	CP007320	N	Y
Salmonella enterica EC20090193	B	Animal (Avian)	Zoonotic Reservoir/Pathogen	CP007321	N	Y
Salmonella enterica EC20090332	B	Animal (Avian)	Zoonotic Reservoir/Pathogen	CP007322	N	Y
Salmonella enterica EC20090531	B	Animal (Avian)	Zoonotic Reservoir/Pathogen	CP007422	N	Y
Salmonella enterica EC20090641	B	Environment	Other	CP007249	N	Y
Salmonella enterica EC20090698	B	Environment	Other	CP007248	N	Y
Salmonella enterica EC20090884	B	Animal (Avian)	Zoonotic Reservoir/Pathogen	CP007421	N	Y
Salmonella enterica EC20100101	B	Animal (Avian)	Zoonotic Reservoir/Pathogen	CP007246	N	Y
Salmonella enterica EC20100103	B	Animal (Avian)	Zoonotic Reservoir/Pathogen	CP007420	N	Y
Salmonella enterica EC20110221	B	Environment	Food (Plant Produce)	CP007247	N	Y
Salmonella enterica EC20110223	B	Human	Clinical	CP007266	N	Y
Salmonella enterica EC20110353	B	Environment	Food (Meat)	CP007251	N	Y
Salmonella enterica EC20110354	B	Human	Clinical	CP007175	N	Y
Salmonella enterica EC20110355	B	Human	Clinical	CP007250	N	Y
Salmonella enterica EC20110356	B	Human	Clinical	CP007262	N	Y
Salmonella enterica EC20110357	B	Human	Clinical	CP007261	N	Y
Salmonella enterica EC20110358	B	Human	Clinical	CP007260	N	Y
Salmonella enterica EC20110359	B	Human	Clinical	CP007259	N	Y
Salmonella enterica EC20110360	B	Human	Clinical	CP007258	N	Y
Salmonella enterica EC20110361	B	Human	Clinical	CP007263	N	Y
Salmonella enterica EC20111095	B	Human	Clinical	CP007254	N	Y
Salmonella enterica EC20111174	B	Environment	Other	CP007253	N	Y
Salmonella enterica EC20111175	B	Environment	Other	CP007252	N	Y
Salmonella enterica EC20120002	B	Animal (Avian)	Zoonotic Reservoir/Pathogen	CP007329	N	Y
Salmonella enterica EC20120005	B	Animal (Avian)	Zoonotic Reservoir/Pathogen	CP007267	N	Y
Salmonella enterica EC20120008	B	Animal (Reptile)	Zoonotic Reservoir/Pathogen	CP007245	N	Y
Salmonella enterica EC20120009	B	Animal (Rodent)	Zoonotic Reservoir/Pathogen	CP007438	N	Y
Salmonella enterica EC20120916	B	Animal (Avian)	Zoonotic Reservoir/Pathogen	CP007332	N	Y
Salmonella enterica EC20120929	B	Animal (Avian)	Zoonotic Reservoir/Pathogen	CP007463	N	Y
Salmonella enterica EC20121175	B	Animal (Avian)	Zoonotic Reservoir/Pathogen	CP007269	N	Y
Salmonella enterica LT2	B	Human	Clinical	AE006468	N	Y
Salmonella enterica P125109	B	Human	Clinical	CP003278	N	Y
Salmonella enterica P-stx-12	B	Human	Clinical	AM933172	N	Y
Salmonella enterica RKS4594	B	Human	Clinical	CP000857	N	Y
Salmonella enterica RKS5078	B	Animal (Avian)	Zoonotic Reservoir/Pathogen	CP003047	N	Y
Salmonella enterica RM6836	B	Plant	Saprophyte	CP006717	N	Y
Salmonella enterica S06004	B	N/A	N/A	CP006575	N	Y
Salmonella enterica SA20084644	B	Animal (Avian)	Zoonotic Reservoir/Pathogen	CP007466	N	Y
Salmonella enterica SA20084824	B	Environment	Other	CP007467	N	Y
Salmonella enterica SA20093266	B	Animal (Avian)	Zoonotic Reservoir/Pathogen	CP007274	N	Y
Salmonella enterica SC-B67	B	Human	Clinical	AE017220	N	Y
Salmonella enterica SL254	B	Human	Clinical	CP001113	N	Y
Salmonella enterica SL476	B	Human	Clinical	CP001120	N	Y
Salmonella enterica SL483	B	Human	Clinical	CP001138	N	Y
Salmonella enterica SL1344	B	N/A	N/A	FQ312003	N	Y
Salmonella enterica SPB7	B	Human	Clinical	CP000886	N	Y
Salmonella enterica ST4/74	B	Animal (Bovine)	Zoonotic Reservoir/Pathogen	CP002487	N	Y
Salmonella enterica T000240	B	Human	Clinical	AP011957	N	Y
Salmonella enterica TXSC_TXSC08-19	B	Environment	Food (Fish)	CP007505	N	Y
Salmonella enterica Ty2	B	Human	Clinical	AE014613	N	Y
Salmonella enterica Ty21a	B	Human	Clinical	CP002099	N	Y
Salmonella enterica U288	B	Animal (Porcine)	Zoonotic Reservoir/Pathogen	CP003836	N	Y
Salmonella enterica UK-1	B	Human	Clinical	CP002614	N	Y
Salmonella enterica USMARC-S3124.1	B	Environment	Food (Meat)	CP006631	N	Y
Serratia fonticola AU-AP2C	N	Plant	Saprophyte	ASZA01000004	N	N
Serratia fonticola AU-P3	N	Plant	Saprophyte	ASZB01000016	N	N
Serratia fonticola DSM 4576	N	Environment	Freshwater	CP011254	N	N
Serratia fonticola LMG 7882	N	Environment	Freshwater	AVAH01000192	N	N
Serratia fonticola UTAD54	N	Environment	Freshwater	AUZV01000018	N	N
Serratia grimesii A2	N	Environment	Other	JGVP01000008	N	N
Serratia liquefaciens 20_SPLY	N	Human	Clinical	JVQG01000015	N	N
Serratia liquefaciens ATCC 27592	N	Environment	Food (Milk)	CP006252	N	N
Serratia liquefaciens FK01	N	Insect	Pathogen	DF820427	N	N
Serratia liquefaciens HUMV-21	N	Human	Clinical	CP011303	N	N
Serratia marcescens 90-166	N	Plant	Saprophyte	LCWI01000001	N	N
Serratia marcescens 276_SMAR	N	Human	Clinical	JVNH01000092	N	N
Serratia marcescens 280_SMAR	N	Human	Clinical	JVNC01000016	N	N
Serratia marcescens 286_SMAR	N	Human	Clinical	JVMW01000009	N	N
Serratia marcescens 287_SMAR	N	Human	Clinical	JVMV01000019	N	N
Serratia marcescens 290_SMAR	N	Human	Clinical	JVMS01000018	N	N
Serratia marcescens 294_SMAR	N	Human	Clinical	JVMN01000034	N	N
Serratia marcescens 311_SMAR	N	Human	Clinical	JVMB01000133	N	N
Serratia marcescens 370_SMAR	N	Human	Clinical	JVJT01000052	N	N
Serratia marcescens 374_SMAR	N	Human	Clinical	JVJP01000137	N	N
Serratia marcescens 395_SMAR	N	Human	Clinical	JVIU01000059	N	N
Serratia marcescens 398_SMAR	N	Human	Clinical	JVIS01000032	N	N
Serratia marcescens 410_SMAR	N	Human	Clinical	JVIF01000052	N	N
Serratia marcescens 420_SMAR	N	Human	Clinical	JVHU01000026	N	N
Serratia marcescens 454_SMAR	N	Human	Clinical	JVGM01000022	N	N
Serratia marcescens 506_PEND	N	Human	Clinical	JVEL01000049	N	N
Serratia marcescens 508_SMAR	N	Human	Clinical	JVEJ01000446	N	N
Serratia marcescens 532_SMAR	N	Human	Clinical	JVDI01000010	N	N
Serratia marcescens 666_SMAR	N	Human	Clinical	JUXW01000134	N	N
Serratia marcescens 684_SMAR	N	Human	Clinical	JUXF01000058	N	N
Serratia marcescens 698_SMAR	N	Human	Clinical	JUWR01000025	N	N
Serratia marcescens 706_SMAR	N	Human	Clinical	JUWH01000009	N	N
Serratia marcescens 709_SMAR	N	Human	Clinical	JUWF01000391	N	N
Serratia marcescens 790_SMAR	N	Human	Clinical	JUSU01000059	N	N
Serratia marcescens 907_SMAR	N	Human	Clinical	JUOM01000005	N	N	Other insert (Supplementary Table 5)
Serratia marcescens 1145_SMAR	N	Human	Clinical	JWBL01000058	N	N
Serratia marcescens 1146_SBOY	N	Human	Clinical	JWBK01000062	N	N
Serratia marcescens 1177_SBOY	N	Human	Clinical	JWAE01000065	N	N
Serratia marcescens 1185_SMAR	N	Human	Clinical	JVZV01000057	N	N
Serratia marcescens 1186_SMAR	N	Human	Clinical	JVZU01000005	N	N
Serratia marcescens 1198_SMAR	N	Human	Clinical	JVZG01000053	N	N
Serratia marcescens 1218_SMAR	N	Human	Clinical	JVYI01000047	N	N
Serratia marcescens 1219_SMAR	N	Human	Clinical	JVYH01000033	N	N
Serratia marcescens 1241_SMAR	N	Human	Clinical	JVXJ01000043	N	N
Serratia marcescens 1242_SMAR	N	Human	Clinical	JVXI01000053	N	N
Serratia marcescens 1252_SBOY	N	Human	Clinical	JVWX01000064	N	N
Serratia marcescens AB42556419-isolate1	N	Human	Clinical	KE375833	N	N
Serratia marcescens AH0650_Sm1	N	Human	Clinical	LFJS01000012	N	N
Serratia marcescens ATCC 13880	N	Environment	Freshwater	JMPQ01000043	N	N
Serratia marcescens ATCC 14041	N	N/A	N/A	JGVB01000036	N	N
Serratia marcescens BIDMC 44	N	Human	Clinical	KI929263	N	N
Serratia marcescens BIDMC 50	N	Human	Clinical	KI929259	N	N
Serratia marcescens BIDMC 80	N	Human	Clinical	KK214319	N	N
Serratia marcescens BIDMC 81	N	Human	Clinical	KK214287	N	N
Serratia marcescens BWH56	N	Human	Clinical	KQ089779	N	N
Serratia marcescens BWH57	N	Human	Clinical	KQ087613	N	N
Serratia marcescens CAV1492	N	Human	Clinical	CP011642	N	N
Serratia marcescens CDC_813-60	N	Environment	Freshwater	KN050642	N	N
Serratia marcescens Db11	N	Human	Clinical	HG326223	N	N
Serratia marcescens EGD-HP20	N	Environment	Other	AVSR01000003	N	N
Serratia marcescens FDAARGOS_62	N	Human	Clinical	JTBU01000001	N	N
Serratia marcescens FDAARGOS_65	N	Human	Clinical	JTBR01000001	N	N
Serratia marcescens FDAARGOS_79	N	Human	Clinical	JTBC01000002	N	N
Serratia marcescens FS14	N	Plant	Saprophyte	CP005927	N	N
Serratia marcescens H1q	N	Plant	Saprophyte	AYMO01000008	N	N
Serratia marcescens LCT-SM166	N	Environment	Other	KE560347	N	N
Serratia marcescens LCT-SM213	N	Environment	Other	JH670250	N	N
Serratia marcescens LCT-SM262	N	N/A	N/A	KE560342	N	N
Serratia marcescens Lr5/4	N	Environment	Freshwater	JSFB01000001	N	N	Other insert (Supplementary Table 5)
Serratia marcescens MC458	N	Human	Clinical	KE375795	N	N
Serratia marcescens MC459	N	Human	Clinical	KE375773	N	N
Serratia marcescens MC460	N	Human	Clinical	KE375749	N	N
Serratia marcescens MC620	N	Human	Clinical	KE375661	N	N
Serratia marcescens MC6000	N	Human	Clinical	KE375719	N	N
Serratia marcescens MC6001	N	Human	Clinical	KE375694	N	N
Serratia marcescens MCB	N	Insect	Commensal	JPQY01000011	N	N
Serratia marcescens NCTC 10211	N	Environment	Freshwater	HG326223	N	N
Serratia marcescens NGS-ED-1015	N	Human	Clinical	JPWM01000001	N	N
Serratia marcescens PH1a	N	Plant	Saprophyte	AYMT01000004	N	N
Serratia marcescens RM66262	N	Human	Clinical	JWLO01000001	N	N
Serratia marcescens RSC-14	N	Plant	Saprophyte	CP012639	N	N
Serratia marcescens SCBI	N	Insect	Pathogen	CP003424	N	N
Serratia marcescens SM39	N	Human	Clinical	AP013063	N	N
Serratia marcescens SmUNAM836	N	Human	Clinical	CP012685	N	N
Serratia marcescens TEL	N	Insect	Commensal	LDEG01000007	N	N
Serratia marcescens UCI87	N	Human	Clinical	KQ089767	N	N
Serratia marcescens UCI88	N	Human	Clinical	KQ089789	N	N
Serratia marcescens VGH107	N	Human	Clinical	AORJ01000058	N	N
Serratia marcescens W2.3	N	Animal (Fish)	Pathogen	ALOV01000005	N	N
Serratia marcescens WW4	N	Environment	Other	CP003959	N	N
Serratia marcescens YDC563	N	Human	Clinical	JPOB01000005	N	N
Serratia nematodiphila DSM 21420	N	Insect	Commensal	JPUX01000001	N	N
Serratia odorifera DSM 4582	N	Human	Clinical	GG753567	N	N
Serratia plymuthica 4Rx13	N	Human	Clinical	CP006250	N	N
Serratia plymuthica A30	N	Plant	Saprophyte	AMSV01000044	N	N
Serratia plymuthica AS9	N	Plant	Saprophyte	CP002773	N	N
Serratia plymuthica AS12	N	Plant	Saprophyte	CP002774	N	N
Serratia plymuthica AS13	N	Plant	Saprophyte	CP002775	N	N
Serratia plymuthica RVH1	N	Plant	Saprophyte	ARWD01000001	N	N
Serratia plymuthica S13	N	Plant	Saprophyte	CP006566	N	N
Serratia plymuthica V4	N	Environment	Food (Milk)	CP007439	N	N
Serratia proteamaculans 568	N	Plant	Saprophyte	CP000826	N	N
Serratia proteamaculans S4	N	Plant	Saprophyte	KB661120	N	N
Serratia sp. nov 1 (H1n)	N	Plant	Saprophyte	AYMN01000042	N	N
Serratia sp. nov 1 (H1w)	N	Plant	Saprophyte	AYMQ01000092	N	N
Serratia sp. nov 2 (Ag2)	N	Insect	Commensal	JQEJ0100000	N	N
Serratia sp. nov 2 (RB-25)	N	Environment	Soil	CP007044	N	N
Serratia sp. nov 3 (DD3)	N	N/A	N/A	LDEG01000007	N	N
Serratia symbiotica CWBI-2.3T	N	Insect	Symbiont	-	N	N
Serratia symbiotica SCt-VLC	N	Insect	Symbiont	-	N	N
Serratia symbiotica Tucson	N	Insect	Symbiont	-	N	N
Shigella boydii 08-0009	A	Human	Clinical	AMJZ01000025	N	N
Shigella boydii 08-0280	A	Human	Clinical	AMKA01000039	N	N
Shigella boydii 08-2671	A	Human	Clinical	AMKB01000047	N	N
Shigella boydii 08-2675	A	Human	Clinical	AMKC01000086	N	N
Shigella boydii 08-6341	A	Human	Clinical	AMKA01000039	N	N
Shigella boydii 09-0344	A	Human	Clinical	AMKE01000046	N	N
Shigella boydii 37_SBOY	A	Human	Clinical	JVJU01000106	N	N
Shigella boydii 60_SBOY	A	Human	Clinical	JVAO01000173	N	N
Shigella boydii 248-1B	A	Human	Clinical	AMKG01000022	N	N
Shigella boydii 260_SBOY	A	Human	Clinical	JVNX01000024	N	N
Shigella boydii 272_SBOY	A	Human	Clinical	JVNL01000092	N	N
Shigella boydii 425_SBOY	A	Human	Clinical	JVHO01000102	N	N
Shigella boydii 426_SBOY	A	Human	Clinical	JVHN01000127	N	N
Shigella boydii 482_SBOY	A	Human	Clinical	JVFJ01000126	N	N
Shigella boydii 534_SBOY	A	Human	Clinical	JVDG01000062	N	N
Shigella boydii 775_SBOY	A	Human	Clinical	JUTL01000216	N	N
Shigella boydii 812_SBOY	A	Human	Clinical	JURW01000367	N	N
Shigella boydii 965-58	A	Human	Clinical	AKNA01000031	N	N
Shigella boydii 1141_SBOY	A	Human	Clinical	JWBP01000261	N	N
Shigella boydii 1220_SBOY	A	Human	Clinical	JVYF01000095	N	N
Shigella boydii 1221_SBOY	A	Human	Clinical	JVYE01000039	N	N
Shigella boydii 1235_SBOY	A	Human	Clinical	JVXQ01000072	N	N
Shigella boydii 3594-74	A	Human	Clinical	AFGC01000017	N	N
Shigella boydii 4444-74	A	Human	Clinical	AKNB01000191	N	N
Shigella boydii 5216-82	A	Human	Clinical	AFGE01000039	N	N
Shigella boydii ATCC 9210	A	Human	Clinical	CP011511	N	N
Shigella boydii ATCC 9905	A	Human	Clinical	AERN01000095	N	N
Shigella boydii CDC 3083-94	A	Human	Clinical	CP001063	N	N
Shigella boydii S6614	A	Human	Clinical	AMJU01000102	N	N
Shigella boydii S7334	A	Human	Clinical	AMJX01000044	N	N
Shigella boydii Sb227	A	Human	Clinical	CP000036	N	N
Shigella dysenteriae 4 BS1047	A	Human	Clinical	LAIG01000079	N	N
Shigella dysenteriae 155-74	A	Human	Clinical	AFFZ01000043	N	N
Shigella dysenteriae 225-75	A	Human	Clinical	AKNG01000024	N	N
Shigella dysenteriae 1012	A	Human	Clinical	AAMJ02000051	N	N
Shigella dysenteriae 1617	A	Human	Clinical	CP006736	N	N	Other insert (Supplementary Table 5)
Shigella dysenteriae CDC 74-1112	A	Human	Clinical	AERM01000075	N	N
Shigella dysenteriae S6205	A	Human	Clinical	AMJQ01000129	N	N
Shigella dysenteriae S6554	A	Human	Clinical	AMJS01000047	N	N
Shigella dysenteriae Sd197	A	Human	Clinical	CP000034	N	N	Other insert (Supplementary Table 5)
Shigella dysenteriae SD1D	A	Human	Clinical	AURX01000080	N	N
Shigella dysenteriae WRSd3	A	Human	Clinical	AXUT01000326	N	N	Other insert (Supplementary Table 5)
Shigella dysenteriae WRSd5	A	Human	Clinical	AXUU01000090	N	N	Other insert (Supplementary Table 5)
Shigella flexneri 1485-80	A	Human	Clinical	AMGB01000050	N	N	Other insert (Supplementary Table 5)
Shigella flexneri 1997005	A	Human	Clinical	AZPH01000147	N	N
Shigella flexneri 2000019	A	Human	Clinical	AZPI01000219	N	N
Shigella flexneri 2001004	A	Human	Clinical	AZPK01000018	N	N
Shigella flexneri 2001020	A	Human	Clinical	AZPJ01000226	N	N
Shigella flexneri 2001025	A	Human	Clinical	AZQG01000287	N	N
Shigella flexneri 2001027	A	Human	Clinical	AZQH01000293	N	N
Shigella flexneri 2001042	A	Human	Clinical	AZPL01000181	N	N
Shigella flexneri 2001044	A	Human	Clinical	AZPM01000094	N	N
Shigella flexneri 2001048	A	Human	Clinical	AZQI01000056	N	N
Shigella flexneri 2002007	A	Human	Clinical	AZPC01000060	N	N
Shigella flexneri 2002017	A	Human	Clinical	CP001383	N	N
Shigella flexneri 2002021	A	Human	Clinical	AZPN01000267	N	N
Shigella flexneri 2002028	A	Human	Clinical	AZPO01000186	N	N
Shigella flexneri 2002035	A	Human	Clinical	AZQJ01000051	N	N
Shigella flexneri 2002069	A	Human	Clinical	AZPP01000252	N	N
Shigella flexneri 2002091	A	Human	Clinical	AZPQ01000264	N	N
Shigella flexneri 2002103	A	Human	Clinical	AZOZ01000221	N	N
Shigella flexneri 2002106	A	Human	Clinical	AZPR01000258	N	N
Shigella flexneri 2002110	A	Human	Clinical	AZPS01000217	N	N
Shigella flexneri 2002127	A	Human	Clinical	AZQK01000149	N	N
Shigella flexneri 2002140	A	Human	Clinical	AZPT01000131	N	N
Shigella flexneri 2002141	A	Human	Clinical	AZQL01000285	N	N
Shigella flexneri 2002142	A	Human	Clinical	AZQM01000250	N	N
Shigella flexneri 2003035	A	Human	Clinical	AZPU01000205	N	N
Shigella flexneri 2003036	A	Human	Clinical	CP004056	N	N
Shigella flexneri 2003055	A	Human	Clinical	AZOV01000028	N	N
Shigella flexneri 2005002	A	Human	Clinical	AZPV01000272	N	N
Shigella flexneri 2005025	A	Human	Clinical	AZPW01000187	N	N
Shigella flexneri 2005051	A	Human	Clinical	AZPX01000179	N	N
Shigella flexneri 2005184	A	Human	Clinical	AZPY01000123	N	N
Shigella flexneri 2005AH264	A	Human	Clinical	AZON01000310	N	N
Shigella flexneri 2005GS061	A	Human	Clinical	AZPZ01000020	N	N
Shigella flexneri 2747-71	A	Human	Clinical	AFHB01000021	N	N
Shigella flexneri 2850-71	A	Human	Clinical	AKMV01000027	N	N
Shigella flexneri 2930-71	A	Human	Clinical	AFHD01000028	N	N
Shigella flexneri 2a 2457T	A	Human	Clinical	AE014073	N	N
Shigella flexneri 2a 301	A	Human	Clinical	AE005674	N	N
Shigella flexneri 2a BS1022	A	Human	Clinical	LAHW01000062	N	N
Shigella flexneri 2a BS1039	A	Human	Clinical	LAJQ01000033	N	N
Shigella flexneri 2a BS1042	A	Human	Clinical	LAIB01000096	N	N
Shigella flexneri 2a BS1059	A	Human	Clinical	LAJU01000019	N	N
Shigella flexneri 3a BS1061	A	Human	Clinical	LAJW01000050	N	N
Shigella flexneri 4343-70	A	Human	Clinical	AFHC01000040	N	N
Shigella flexneri 5 str. 8401	A	Human	Clinical	CP000266	N	N
Shigella flexneri 51575	A	Human	Clinical	AZPD01000241	N	N
Shigella flexneri 51576	A	Human	Clinical	AZPE01000158	N	N
Shigella flexneri 51577	A	Human	Clinical	AZPF01000184	N	N
Shigella flexneri 51581	A	Human	Clinical	AZPG01000173	N	N
Shigella flexneri 5a M90T	A	Human	Clinical	CM001474	N	N
Shigella flexneri 6603-63	A	Human	Clinical	AGRC01000040	N	N
Shigella flexneri CCH060	A	Human	Clinical	AKMW01000049	N	N
Shigella flexneri CDC 796-83	A	Human	Clinical	AERO01000120	N	N
Shigella flexneri FDAARGOS_74	A	Human	Clinical	JTBI01000001	N	N
Shigella flexneri G1663	A	Human	Clinical	CP007037	N	N
Shigella flexneri J1713	A	Human	Clinical	AFOW01000028	N	N
Shigella flexneri K-218	A	Human	Clinical	AFGV01000050	N	N
Shigella flexneri K-227	A	Human	Clinical	AFGY01000029	N	N
Shigella flexneri K-272	A	Human	Clinical	AFGX01000035	N	N
Shigella flexneri K-304	A	Human	Clinical	AFGZ01000043	N	N
Shigella flexneri K-315	A	Human	Clinical	AKMY01000016	N	N
Shigella flexneri K-404	A	Human	Clinical	AKMZ01000056	N	N
Shigella flexneri K-671	A	Human	Clinical	AFHA01000053	N	N
Shigella flexneri K-1770	A	Human	Clinical	AKMX01000062	N	N
Shigella flexneri MT1457	A	Human	Clinical	AMKF01000045	N	N
Shigella flexneri S5644	A	Human	Clinical	AMWM01000109	N	N
Shigella flexneri S5717	A	Human	Clinical	AMJP01000078	N	N
Shigella flexneri S6162	A	Human	Clinical	ANAN01000136	N	N
Shigella flexneri S6585	A	Human	Clinical	AMJT01000083	N	N
Shigella flexneri S6678	A	Human	Clinical	AMJV01000091	N	N
Shigella flexneri S6764	A	Human	Clinical	AMJW01000067	N	N
Shigella flexneri S7737	A	Human	Clinical	AMJY01000088	N	N
Shigella flexneri Shi05SX04	A	Human	Clinical	AZPA01000138	N	N
Shigella flexneri Shi06AH028	A	Human	Clinical	AZOS01000088	N	N
Shigella flexneri Shi06AH091	A	Human	Clinical	AZQF01000137	N	N
Shigella flexneri Shi06AH66	A	Human	Clinical	AZOO01000221	N	N
Shigella flexneri Shi06AH116	A	Human	Clinical	AZOI01000069	N	N
Shigella flexneri Shi06AH130	A	Human	Clinical	AZOW01000099	N	N
Shigella flexneri Shi06AH135	A	Human	Clinical	AZOO01000221	N	N
Shigella flexneri Shi06GS02	A	Human	Clinical	AZQA01000190	N	N
Shigella flexneri Shi06GS07	A	Human	Clinical	AZOJ01000269	N	N
Shigella flexneri Shi06GS37	A	Human	Clinical	AZOU01000076	N	N
Shigella flexneri Shi06GS43	A	Human	Clinical	AZOH01000037	N	N
Shigella flexneri Shi06GS48	A	Human	Clinical	AZOK01000037	N	N
Shigella flexneri Shi06GS55	A	Human	Clinical	AZOX01000077	N	N
Shigella flexneri Shi06HN006	A	Human	Clinical	CP004057	N	N
Shigella flexneri Shi06HN016	A	Human	Clinical	AZOQ01000108	N	N
Shigella flexneri Shi06HN023	A	Human	Clinical	AZOM01000065	N	N
Shigella flexneri Shi06HN091	A	Human	Clinical	AZQE01000031	N	N
Shigella flexneri Shi06HN118	A	Human	Clinical	AZOL01000084	N	N
Shigella flexneri Shi06HN159	A	Human	Clinical	AZQB01000214	N	N
Shigella flexneri Shi06HN244	A	Human	Clinical	AZOT01000056	N	N
Shigella flexneri Shi06HN250	A	Human	Clinical	AZOR01000006	N	N
Shigella flexneri Shi06HN344	A	Human	Clinical	AZQC01000279	N	N
Shigella flexneri Shi06HN347	A	Human	Clinical	AZQD01000265	N	N
Shigella flexneri Shi06HN378	A	Human	Clinical	AZOP01000284	N	N
Shigella flexneri Shi06SX36	A	Human	Clinical	AZOY01000056	N	N
Shigella flexneri Shi06SX53	A	Human	Clinical	AZPB01000237	N	N
Shigella flexneri VA-6	A	Human	Clinical	AFGW01000044	N	N
Shigella flexneri Y BS1060	A	Human	Clinical	LAJV01000071	N	N
Shigella sonnei 08-7761	A	Human	Clinical	AMKH01000045	N	N
Shigella sonnei 08-7765	A	Human	Clinical	AMKI01000040	N	N
Shigella sonnei 09-1032	A	Human	Clinical	AMKJ01000046	N	N
Shigella sonnei 09-2245	A	Human	Clinical	AMKK0100004	N	N
Shigella sonnei 09-4962	A	Human	Clinical	AMKL01000046	N	N
Shigella sonnei 1DT-1	A	Human	Clinical	AURV01000011	N	N
Shigella sonnei 53G	A	Human	Clinical	ADUU01000127	N	N
Shigella sonnei 271_SSON	A	Human	Clinical	JVNM01000200	N	N
Shigella sonnei 3226-85	A	Human	Clinical	AKNC01000040	N	N
Shigella sonnei 3233-85	A	Human	Clinical	AKND01000014	N	N
Shigella sonnei 4822-66	A	Human	Clinical	AKNE01000026	N	N
Shigella sonnei 26101A_1	A	Human	Clinical	CWSX01000301	N	N
Shigella sonnei 26101B_1	A	Human	Clinical	CWTU01000240	N	N
Shigella sonnei 30901ss_1	A	Human	Clinical	CWTI01000246	N	N
Shigella sonnei 33401ss_1	A	Human	Clinical	CWTG01000268	N	N
Shigella sonnei 34001ss_1	A	Human	Clinical	CWTJ01000243	N	N
Shigella sonnei 35401ss_1	A	Human	Clinical	CWTE01000239	N	N
Shigella sonnei 36301A_1	A	Human	Clinical	CWSZ01000248	N	N
Shigella sonnei 37701ss_1	A	Human	Clinical	CWUO01000001	N	N
Shigella sonnei 38101ss_1	A	Human	Clinical	CWTD01000002	N	N
Shigella sonnei 54201ss_1	A	Human	Clinical	CWTV01000241	N	N
Shigella sonnei 64101ss_1	A	Human	Clinical	CWTK01000003	N	N
Shigella sonnei 75645	A	Human	Clinical	CXHI01000240	N	N
Shigella sonnei 82205	A	Human	Clinical	CXHZ01000243	N	N
Shigella sonnei 82896	A	Human	Clinical	CXIC01000222	N	N
Shigella sonnei 85001	A	Human	Clinical	CXIJ01000241	N	N
Shigella sonnei 85002	A	Human	Clinical	CXIK01000237	N	N
Shigella sonnei 85719	A	Human	Clinical	CXIQ01000244	N	N
Shigella sonnei 86283	A	Human	Clinical	CXIS01000247	N	N
Shigella sonnei 87670	A	Human	Clinical	CXJF01000244	N	N
Shigella sonnei 124521	A	Human	Clinical	CXOF01000238	N	N
Shigella sonnei 144357	A	Human	Clinical	CXNL01000250	N	N
Shigella sonnei 144358	A	Human	Clinical	CXNN01000251	N	N
Shigella sonnei 144366	A	Human	Clinical	CXNS01000241	N	N
Shigella sonnei 144367	A	Human	Clinical	CXNW01000257	N	N
Shigella sonnei 144368	A	Human	Clinical	CXNY01000243	N	N
Shigella sonnei 144446	A	Human	Clinical	CXNO01000245	N	N
Shigella sonnei 144555	A	Human	Clinical	CXNQ01000248	N	N
Shigella sonnei 19911483_1361377	A	Human	Clinical	CXDU01000231	N	N
Shigella sonnei 19920319_1361378	A	Human	Clinical	CXDV01000228	N	N
Shigella sonnei 20040489_1361397	A	Human	Clinical	CXEH01000226	N	N
Shigella sonnei 20041367_1361369	A	Human	Clinical	CXDW01000247	N	N
Shigella sonnei 20061309_1361392	A	Human	Clinical	CXEA01000242	N	N
Shigella sonnei BS1058	A	Human	Clinical	LAJT01000233	N	N
Shigella sonnei CFSAN030807	A	Human	Clinical	JZSH01000030	N	N
Shigella sonnei CS8_1361424	A	Human	Clinical	CXEZ01000271	N	N
Shigella sonnei F3189_PFGE 3	A	Human	Clinical	CXFO01000244	N	N
Shigella sonnei FDAARGOS_71	A	Human	Clinical	JTBL01000001	N	N
Shigella sonnei H082020297	A	Human	Clinical	CWXJ01000249	N	N
Shigella sonnei H084560209	A	Human	Clinical	CWXL01000238	N	N
Shigella sonnei H084580209	A	Human	Clinical	CWXM01000245	N	N
Shigella sonnei H092740550	A	Human	Clinical	CWYD01000242	N	N
Shigella sonnei H103560477	A	Human	Clinical	CWYT01000242	N	N
Shigella sonnei H111120276	A	Human	Clinical	CWYU01000244	N	N
Shigella sonnei H135060466	A	Human	Clinical	CXAN01000258	N	N
Shigella sonnei H140100101	A	Human	Clinical	CXAJ01000245	N	N
Shigella sonnei str. Moseley	A	Human	Clinical	AGRD01000029	N	N
Shigella sonnei PWR105_440878	A	Human	Clinical	CXCQ01000264	N	N
Shigella sonnei S6513	A	Human	Clinical	AMJR01000060	N	N
Shigella sonnei sh03-0995	A	Human	Clinical	CXFT01000250	N	N
Shigella sonnei sh07-1018	A	Human	Clinical	CXFY01000245	N	N
Shigella sonnei sh96-2938	A	Human	Clinical	CXFK01000240	N	N
Shigella sonnei sh96-5282	A	Human	Clinical	CXFM01000240	N	N
Shigella sonnei sh96-6494	A	Human	Clinical	CXFN01000247	N	N
Shigella sonnei Sh259_440930	A	Human	Clinical	CXCY01000234	N	N
Shigella sonnei Sh658_440929	A	Human	Clinical	CXCX01000230	N	N
Shigella sonnei Sh1166_440936	A	Human	Clinical	CXCZ01000215	N	N
Shigella sonnei Sh1173_441038	A	Human	Clinical	CXDC01000229	N	N
Shigella sonnei Sh1265_440935	A	Human	Clinical	CXCV01000267	N	N
Shigella sonnei Sh2073_441039	A	Human	Clinical	CXDH0100023	N	N
Shigella sonnei Sh4374_441044	A	Human	Clinical	CXDJ01000057	N	N
Shigella sonnei Sh4474_441045	A	Human	Clinical	CXDK01000292	N	N
Shigella sonnei Sh8883_441047	A	Human	Clinical	CXDE01000238	N	N
Shigella sonnei Sh36224_441098	A	Human	Clinical	CXDN01000248	N	N
Shigella sonnei Sh41191_401054	A	Human	Clinical	CXAM01000281	N	N
Shigella sonnei Sh54179_440880	A	Human	Clinical	CXCS01000236	N	N
Shigella sonnei Sh54228_440888	A	Human	Clinical	CXCN01000233	N	N
Shigella sonnei Sh55623_401055	A	Human	Clinical	CXAR01000233	N	N
Shigella sonnei Sh60108_401056	A	Human	Clinical	CXAS01000242	N	N
Shigella sonnei Sh62542_401057	A	Human	Clinical	CXAT01000237	N	N
Shigella sonnei Sh65179_401058	A	Human	Clinical	CXAU01000003	N	N
Shigella sonnei Sh65623_401060	A	Human	Clinical	CXAW01000237	N	N
Shigella sonnei Sh66470_401063	A	Human	Clinical	CXAP01000230	N	N
Shigella sonnei Sh74369_401064	A	Human	Clinical	CXAQ01000233	N	N
Shigella sonnei SHI0146_5648321	A	Human	Clinical	CXKR01000239	N	N
Shigella sonnei ShIB2_401078	A	Human	Clinical	CXBC01000239	N	N
Shigella sonnei ShIB3_401079	A	Human	Clinical	CXBA01000243	N	N
Shigella sonnei ShIB10_401080	A	Human	Clinical	CXBD01000003	N	N
Shigella sonnei ShIB681_401083	A	Human	Clinical	CXBE01000249	N	N
Shigella sonnei ShIB687_401085	A	Human	Clinical	CXBF01000244	N	N
Shigella sonnei ShIB690_401086	A	Human	Clinical	CXAY01000246	N	N
Shigella sonnei ShIB2026_440828	A	Human	Clinical	CXCI01000241	N	N
Shigella sonnei ShIB2493_440829	A	Human	Clinical	CXCC01000230	N	N
Shigella sonnei ShIB3374_440833	A	Human	Clinical	CXCH01000240	N	N
Shigella sonnei ShlB3507_440835	A	Human	Clinical	CXBT01000193	N	N
Shigella sonnei ShlB3580_440836	A	Human	Clinical	CXBZ01000002	N	N
Shigella sonnei Ss046	A	Human	Clinical	CP000038	N	N
Shigella sonnei SS127358_2798527	A	Human	Clinical	CXGH01000247	N	N
Shigella sonnei SS130327_2798533	A	Human	Clinical	CXGD01000242	N	N
Shigella sonnei SS133628_2496121	A	Human	Clinical	CXFC01000243	N	N
Shimwellia blattae DSM 4481	J	Insect	Commensal	-	N	N
Siccibacter sp. nov 1 (1383)	I	Plant	Saprophyte	JMSQ01000006	Y	N
Siccibacter turicensis LMG 23730	I	Environment	Food (Milk Powder)	AWFZ01000042	Y	N
Siccibacter turicensis z508	I	Environment	Food (Plant Produce)	AVPP01000183	Y	N
Siccibacter turicensis z610	I	Environment	Food (Plant Produce)	AXDM01000045	Y	N
Sodalis glossinidius 'morsitans'	L	Insect	Symbiont	AP008232	N	N
Sodalis pierantonius SOPE	L	Insect	Symbiont	CP006568	N	N
Sodalis praecaptivus HS1	L	Insect	Symbiont	CP006569	N	N
Tatumella morbirosei LMG 23360	K	Plant	Pathogen	JPKR02000003	Y	N
Tatumella ptyseos ATCC 33301	K	Human	Clinical	JMPR01000018	N	N
Tatumella ptyseos UCD-D_suzukii	K	Insect	Commensal	JFJX01000001	N	N
Tatumella saanichensis NML 06-3099	K	Human	Clinical	ATMJ01000027	N	N
Trabulsiella guamensis ATCC 49490	G	Environment	Other	JMTB01000004	Y	N
Trabulsiella guamensis TbO1.1	G	Insect	Commensal	LIFU01000012	Y	N
Trabulsiella guamensis TbOT1.3	G	Insect	Commensal	LIFV01000013	Y	N
Trabulsiella guamensis TbOT1.10	G	Insect	Commensal	LIFW01000002	Y	N
Trabulsiella guamensis TbO2.3	G	Insect	Commensal	LIFX01000013	Y	N
Trabulsiella guamensis TbO2.7	G	Insect	Commensal	LIFY01000013	Y	N
Trabulsiella odontotermitis 01	G	Insect	Commensal	JNGH01000104	Y	N
Trabulsiella odontotermitis 12	G	Insect	Commensal	JNGI01000019	Y	N
Wigglesworthia glossinidia (Glossina brevipalpis)	T	Insect	Symbiont	-	N	N
Wigglesworthia glossinidia (Glossina morsitans)	T	Insect	Symbiont	CP003315	N	N
Wigglesworthia sp. nov 1 (BCc)	T	Insect	Symbiont	-	N	N
Wigglesworthia sp. nov 1 (Bp)	T	Insect	Symbiont	-	N	N
Xenorhabdus bovienii CS03	S	Nematoda	Symbiont	FO818637	N	N
Xenorhabdus bovienii str. Florida	S	Nematoda	Symbiont	HG426771	N	N
Xenorhabdus bovienii str. France	S	Nematoda	Symbiont	HG426706	N	N
Xenorhabdus bovienii str. Intermedium	S	Nematoda	Symbiont	HG428516	N	N
Xenorhabdus bovienii str. Jollieti	S	Nematoda	Symbiont	HG428265	N	N
Xenorhabdus bovienii str. kraussei Becker Underwood	S	Nematoda	Symbiont	HG428020	N	N
Xenorhabdus bovienii str. kraussei Quebec	S	Nematoda	Symbiont	HG427709	N	N
Xenorhabdus bovienii str. Moldova	S	Nematoda	Symbiont	HG426985	N	N
Xenorhabdus bovienii str. oregonense	S	Nematoda	Symbiont	HG427441	N	N
Xenorhabdus bovienii str. puntauvense	S	Nematoda	Symbiont	HG779920	N	N
Xenorhabdus bovienii SS-2004	S	Nematoda	Symbiont	FN667741	N	N
Xenorhabdus cabanillasii JM26	S	Nematoda	Symbiont	CBXE010000007	N	N
Xenorhabdus cabanillasii XenSa04	S	Nematoda	Symbiont	JTHK01000029	N	N
Xenorhabdus doucetiae FRM16	S	Nematoda	Symbiont	FO704550	N	N
Xenorhabdus griffiniae BMMCB	S	Nematoda	Symbiont	LDNM01000129	N	N
Xenorhabdus griffiniae GDc328	S	Nematoda	Symbiont	LGYQ01000086	N	N
Xenorhabdus khoisanae MCB	S	Nematoda	Symbiont	LFCV01000103	N	N
Xenorhabdus nematophila AN6/1	S	Nematoda	Symbiont	LN681227	N	N
Xenorhabdus nematophila str. Anatoliense	S	Nematoda	Symbiont	LN559681	N	N
Xenorhabdus nematophila ATCC 19061	S	Nematoda	Symbiont	FN667742	N	N
Xenorhabdus nematophila C2-3	S	Nematoda	Symbiont	JRJV01000014	N	N
Xenorhabdus nematophila F1	S	Nematoda	Symbiont	CAVM010000156	N	N
Xenorhabdus nematophila str. Websteri	S	Nematoda	Symbiont	LN590096	N	N
Xenorhabdus poinarii G6	S	Nematoda	Symbiont	FO704551	N	N
Xenorhabdus szentirmaii DSM 16338	S	Nematoda	Symbiont	CBXF010000132	N	N
Yersinia aldovae 670-83	P	Animal (Fish)	Commensal	CP009781	N	N
Yersinia aldovae ATCC 35236	P	Environment	Freshwater	ACCB01000009	N	N
Yersinia aldovae IP06005	P	Environment	Freshwater	CQEJ01000007	N	N
Yersinia aldovae IP07632	P	Environment	Freshwater	CQAX01000001	N	N
Yersinia aldovae IP08791	P	Environment	Freshwater	CQEH01000007	N	N
Yersinia aldovae IP23238	P	Human	N/A	CQCP01000010	N	N
Yersinia aleksiciae 404/81	P	Human	Clinical	CGBL01000001	N	Y
Yersinia aleksiciae IP27925	P	Environment	Food (Meat)	CQEM01000003	N	Y
Yersinia aleksiciae Y159T	P	Human	Clinical	CP011975	N	Y
Yersinia bercovieri 127/84	P	Human	Clinical	CQBU01000001	N	Y
Yersinia bercovieri 3016/84	P	Human	Clinical	CHYZ01000002	N	Y
Yersinia bercovieri ATCC 43970	P	Human	Clinical	AALC02000028	N	Y
Yersinia enterocolitica 2/C/53NMD7	P	Animal (Porcine)	Zoonotic Reservoir/Pathogen	CPWH01000047	N	Y
Yersinia enterocolitica 105.5R(r)	P	Human	Clinical	CP002246	N	Y
Yersinia enterocolitica 209-36/84	P	Human	Clinical	CPZM01000056	N	Y
Yersinia enterocolitica 556/8265	P	N/A	N/A	CACU01000008	N	Y
Yersinia enterocolitica 647/5307	P	N/A	N/A	CACV01000012	N	Y
Yersinia enterocolitica 1127	P	Human	Clinical	CPWQ01000041	N	Y
Yersinia enterocolitica 2516-87	P	N/A	N/A	CP009838	N	Y
Yersinia enterocolitica 8081	P	Animal (Rodent)	Pathogen	AM286415	N	Y
Yersinia enterocolitica ATCC 9610	P	Human	Clinical	KN150735	N	Y
Yersinia enterocolitica E701	P	Human	Clinical	CWIY01000022	N	Y
Yersinia enterocolitica E736	P	Human	Clinical	CWIZ01000034	N	Y
Yersinia enterocolitica ERL04757	P	Human	Clinical	CQAR01000037	N	Y
Yersinia enterocolitica ERL08109	P	Human	Clinical	CQAU01000047	N	Y
Yersinia enterocolitica ERL08599	P	Human	Clinical	CPVJ01000046	N	Y
Yersinia enterocolitica ERL08708	P	Human	Clinical	CPZT01000015	N	Y
Yersinia enterocolitica ERL022789	P	Animal (Canine)	Zoonotic Reservoir/Pathogen	CPYZ01000046	N	Y
Yersinia enterocolitica ERL032126	P	Environment	Food (Meat)	CQAT01000048	N	Y
Yersinia enterocolitica ERL032501	P	Human	Clinical	CPXH01000048	N	Y
Yersinia enterocolitica ERL032770	P	Human	Clinical	CQCZ01000047	N	Y
Yersinia enterocolitica ERL053435	P	Human	Clinical	CQAJ01000002	N	Y
Yersinia enterocolitica ERL053484	P	Animal (Avian)	Zoonotic Reservoir/Pathogen	CWGL01000003	N	Y
Yersinia enterocolitica ERL063683	P	Human	Clinical	CQBT01000044	N	Y
Yersinia enterocolitica ERL072344	P	Animal (N/A)	Zoonotic Reservoir/Pathogen	CQBI01000021	N	Y
Yersinia enterocolitica ERL073627	P	Human	Clinical	CQAY01000046	N	Y
Yersinia enterocolitica ERL082756	P	Human	Clinical	CPYM01000045	N	Y
Yersinia enterocolitica ERL083523	P	Human	Clinical	CPWJ01000042	N	Y
Yersinia enterocolitica FORC_002	P	Environment	Food (Fish)	CP009456	N	Y
Yersinia enterocolitica H324/78	P	Animal (Porcine)	Zoonotic Reservoir/Pathogen	CWIS01000048	N	Y
Yersinia enterocolitica H450/87	P	Human	Clinical	CWIX01000050	N	Y
Yersinia enterocolitica H469/87	P	Animal (Porcine)	Zoonotic Reservoir/Pathogen	CWIW01000035	N	Y
Yersinia enterocolitica H582/87	P	Human	Clinical	CWIT01000046	N	Y
Yersinia enterocolitica H608/87	P	Human	Clinical	CWHT01000319	N	Y
Yersinia enterocolitica H621/87	P	Human	Clinical	CQAM01000041	N	Y
Yersinia enterocolitica H1527/93	P	Human	Clinical	CQCE01000005	N	Y
Yersinia enterocolitica H7580/93	P	N/A	N/A	CWIV01000038	N	Y
Yersinia enterocolitica IP00178	P	Animal (Leporid)	Zoonotic Reservoir/Pathogen	CTFT01000125	N	Y
Yersinia enterocolitica IP01119	P	Animal (Leporid)	Zoonotic Reservoir/Pathogen	CPZA01000016	N	Y
Yersinia enterocolitica IP2222	P	N/A	N/A	CACZ01000026	N	Y
Yersinia enterocolitica IP05342	P	Animal (Leporid)	Zoonotic Reservoir/Pathogen	CPXJ01000021	N	Y
Yersinia enterocolitica IP06077	P	Animal (Leporid)	Zoonotic Reservoir/Pathogen	CPYG01000014	N	Y
Yersinia enterocolitica IP10393	P	Human	Clinical	CAOV01000002	N	Y
Yersinia enterocolitica IP20322	P	Environment	Food (Milk)	CQBQ01000006	N	Y
Yersinia enterocolitica IP20851	P	Human	Clinical	CPZE01000013	N	Y
Yersinia enterocolitica IP21447	P	Animal (Porcine)	Zoonotic Reservoir/Pathogen	CTFQ01000035	N	Y
Yersinia enterocolitica IP22276	P	Human	Clinical	CPWT01000021	N	Y
Yersinia enterocolitica IP26014	P	Animal (Bovine)	Zoonotic Reservoir/Pathogen	CQAE01000001	N	Y
Yersinia enterocolitica IP26618	P	Environment	Food (Meat)	CPYU01000014	N	Y
Yersinia enterocolitica IP26766	P	Human	Clinical	CPZU01000008	N	Y
Yersinia enterocolitica IP27818	P	Human	Clinical	CPZF01000006	N	Y
Yersinia enterocolitica IP29194	P	Human	Clinical	CQCL01000021	N	Y
Yersinia enterocolitica IP29228	P	Human	Clinical	CPVF01000013	N	Y
Yersinia enterocolitica IP29610	P	Human	Clinical	CPYE01000016	N	Y
Yersinia enterocolitica NFO	P	N/A	N/A	CACY01000052	N	Y
Yersinia enterocolitica PhRBD_Ye1	P	Animal (Porcine)	Zoonotic Reservoir/Pathogen	AGQO01000015	N	Y
Yersinia enterocolitica SC9312-78	P	Human	Clinical	CQDJ01000006	N	Y
Yersinia enterocolitica ST5081	P	N/A	N/A	CWJB01000005	N	Y
Yersinia enterocolitica SZ506/04	P	Human	Clinical	CQCF01000048	N	Y
Yersinia enterocolitica SZ5108/01	P	Human	Clinical	CPZL01000044	N	Y
Yersinia enterocolitica W22703	P	Human	Clinical	FR718508	N	Y
Yersinia enterocolitica WA-314	P	Human	Clinical	AKKR01000037	N	Y
Yersinia enterocolitica Y11	P	Human	Clinical	FR729477	N	Y
Yersinia enterocolitica Y127	P	N/A	N/A	CWIU01000011	N	Y
Yersinia enterocolitica Y286	P	N/A	N/A	CPYO01000043	N	Y
Yersinia enterocolitica YE04/02	P	Animal (Ovine)	Zoonotic Reservoir/Pathogen	CTKX01000002	N	Y
Yersinia enterocolitica YE08/03	P	Human	Clinical	CTJC01000038	N	Y
Yersinia enterocolitica YE11/03	P	Human	Clinical	CTJL01000048	N	Y
Yersinia enterocolitica YE12/03	P	Human	Clinical	HF933425	N	Y
Yersinia enterocolitica YE13/02	P	Animal (Bovine)	Zoonotic Reservoir/Pathogen	CTIZ01000002	N	Y
Yersinia enterocolitica YE13/03	P	Human	Clinical	CTIU01000027	N	Y
Yersinia enterocolitica YE15/07	P	Human	Clinical	CPYS01000025	N	Y
Yersinia enterocolitica YE24/03	P	Human	Clinical	CTKO01000053	N	Y
Yersinia enterocolitica YE30/03	P	Human	Clinical	CTEV01000011	N	Y
Yersinia enterocolitica YE35/02	P	Human	Clinical	CTKN01000020	N	Y
Yersinia enterocolitica YE38/03	P	Human	Clinical	CTKL01000017	N	Y
Yersinia enterocolitica YE39/03	P	Human	Clinical	CWGN01000025	N	Y
Yersinia enterocolitica YE41/03	P	Human	Clinical	CTIN01000002	N	Y
Yersinia enterocolitica YE53/03	P	Human	Clinical	HF571988	N	Y
Yersinia enterocolitica YE53/30444	P	Animal (Porcine)	Zoonotic Reservoir/Pathogen	CQEI01000024	N	Y
Yersinia enterocolitica YE56/03	P	Human	Clinical	HF933423	N	Y
Yersinia enterocolitica YE111/02	P	Animal (Ovine)	Zoonotic Reservoir/Pathogen	CTRH01000023	N	Y
Yersinia enterocolitica YE119/02	P	Animal (Ovine)	Zoonotic Reservoir/Pathogen	CTIM01000040	N	Y
Yersinia enterocolitica YE149/02	P	Human	Clinical	HF933424	N	Y
Yersinia enterocolitica YE153/02	P	Animal (Bovine)	Zoonotic Reservoir/Pathogen	CTJG01000042	N	Y
Yersinia enterocolitica YE177/02	P	Animal (Bovine)	Zoonotic Reservoir/Pathogen	CWGK01000002	N	Y
Yersinia enterocolitica YE204/02	P	Animal (Porcine)	Zoonotic Reservoir/Pathogen	CTER01000008	N	Y
Yersinia enterocolitica YE205/02	P	Animal (Porcine)	Zoonotic Reservoir/Pathogen	CTIV01000003	N	Y
Yersinia enterocolitica YE208/02	P	Animal (Porcine)	Zoonotic Reservoir/Pathogen	CTIT01000005	N	Y
Yersinia enterocolitica YE212/02	P	Human	Clinical	HF933206	N	Y
Yersinia enterocolitica YE213/02	P	Animal (Porcine)	Zoonotic Reservoir/Pathogen	CTEZ01000048	N	Y
Yersinia enterocolitica YE221/02	P	Animal (Porcine)	Zoonotic Reservoir/Pathogen	CTIP01000006	N	Y
Yersinia enterocolitica YE227/02	P	Animal (Porcine)	Zoonotic Reservoir/Pathogen	CTJE01000005	N	Y
Yersinia enterocolitica YE237/02	P	Animal (Porcine)	Zoonotic Reservoir/Pathogen	CTQV01000039	N	Y
Yersinia enterocolitica YE238/02	P	Animal (Porcine)	Zoonotic Reservoir/Pathogen	CTFS01000043	N	Y
Yersinia enterocolitica YE3094/96	P	Human	Clinical	F933426	N	Y
Yersinia enterocolitica YE-149	P	Animal (Canine)	Zoonotic Reservoir/Pathogen	ASHV01000026	N	Y
Yersinia enterocolitica YE-150	P	Animal (Bovine)	Zoonotic Reservoir/Pathogen	ASHW01000024	N	Y
Yersinia enterocolitica YEF	P	N/A	N/A	KN150733	N	Y
Yersinia enterocolitica YE-P1	P	Animal (Porcine)	Zoonotic Reservoir/Pathogen	ASHT01000021	N	Y
Yersinia enterocolitica YE-P4	P	Animal (Porcine)	Zoonotic Reservoir/Pathogen	ASHU01000027	N	Y
Yersinia enterocolitica YO527	P	N/A	N/A	CACW01000001	N	Y
Yersinia frederiksenii 28/85	P	Human	Clinical	CQEP01000002	N	N
Yersinia frederiksenii 498/85	P	Human	Clinical	CQEC01000005	N	N
Yersinia frederiksenii 3317/84	P	Human	Clinical	CPYY01000002	N	N
Yersinia frederiksenii 22714/85	P	Human	Clinical	CQBO01000003	N	N
Yersinia frederiksenii ATCC 33641	P	Environment	Other	KN150731	N	N
Yersinia frederiksenii FCF343	P	Environment	Freshwater	CQBR01000004	N	N
Yersinia frederiksenii FE80151	P	Human	Clinical	CPVN01000003	N	N
Yersinia frederiksenii FE80258	P	Human	Clinical	CPWN01000003	N	N
Yersinia frederiksenii IP25924	P	Human	Clinical	CQBF01000001	N	N
Yersinia frederiksenii RS-42	P	Environment	Food (Meat)	CQDT01000002	N	N
Yersinia intermedia 9/85	P	Human	Clinical	CPWY01000012	N	N
Yersinia intermedia 182/02	P	Animal (Bovine)	Zoonotic Reservoir/Pathogen	CTFU01000014	N	N
Yersinia intermedia 821/84	P	Human	Clinical	CQBB01000003	N	N
Yersinia intermedia ATCC 29909	P	Human	Clinical	AALF02000022	N	N
Yersinia intermedia BR165/97	P	Environment	Food (Meat)	CPZJ01000002	N	N
Yersinia intermedia BR166/97	P	Environment	Food (Meat)	CQBG01000010	N	N
Yersinia intermedia FCF84	P	Environment	Freshwater	CPVD01000001	N	N
Yersinia intermedia FCF202	P	Environment	Marine	CQBP01000001	N	N
Yersinia intermedia FCF335	P	Environment	Freshwater	CQCT01000015	N	N
Yersinia intermedia FE80200	P	N/A	N/A	CWJO01000001	N	N
Yersinia intermedia IP10209	P	Environment	Freshwater	CPVI01000001	N	N
Yersinia intermedia Y228	P	N/A	N/A	CP009801	N	N
Yersinia kristensenii 119/84	P	Human	Clinical	CPXZ01000002	N	N
Yersinia kristensenii ATCC 33638	P	Human	Clinical	ACCA01000038	N	N
Yersinia kristensenii ATCC 33639	P	Animal (Leporid)	Zoonotic Reservoir/Pathogen	CP008955	N	N
Yersinia kristensenii FCF221	P	Environment	Freshwater	CQAG01000001	N	N
Yersinia kristensenii FCF324	P	Environment	Freshwater	CQDL01000002	N	N
Yersinia kristensenii FCF326	P	Environment	Freshwater	CPYI01000001	N	N
Yersinia kristensenii FCF580	P	Environment	Marine	CQEO01000006	N	N
Yersinia kristensenii FE80982	P	Human	Clinical	CQAQ01000005	N	N
Yersinia kristensenii IP6945	P	Animal (Porcine)	Zoonotic Reservoir/Pathogen	CQAW01000016	N	N
Yersinia kristensenii OK6311	P	N/A	N/A	CWJK01000001	N	N
Yersinia kristensenii Y225	P	N/A	N/A	CP009364	N	N
Yersinia kristensenii Y231	P	N/A	N/A	CP009997	N	N
Yersinia massiliensis 112/02	P	Animal (Ovine)	Zoonotic Reservoir/Pathogen	CTKH01000001	N	Y
Yersinia massiliensis 120/02	P	Animal (Ovine)	Zoonotic Reservoir/Pathogen	CTJA01000013	N	Y
Yersinia massiliensis 24070	P	Human	Clinical	CQBH01000002	N	Y
Yersinia massiliensis CCUG 53443	P	Environment	Freshwater	HE997643	N	Y
Yersinia massiliensis IP23698	P	Environment	Marine	CPZP01000001	N	Y
Yersinia massiliensis FE80988	P	Human	Clinical	CQEN01000003	N	Y
Yersinia mollaretii 58/02	P	Animal (Ovine)	Zoonotic Reservoir/Pathogen	CTEP01000002	N	Y
Yersinia mollaretii 61/02	P	Animal (Ovine)	Zoonotic Reservoir/Pathogen	CTKJ01000003	N	Y
Yersinia mollaretii 64/02	P	Animal (Ovine)	Zoonotic Reservoir/Pathogen	CTRC01000016	N	Y
Yersinia mollaretii 107/02	P	Animal (Ovine)	Zoonotic Reservoir/Pathogen	CTIO01000001	N	Y
Yersinia mollaretii ATCC 43969	P	Environment	Soil	AALD02000039	N	Y
Yersinia mollaretii FE82747	P	Human	Clinical	CQBM01000003	N	Y
Yersinia mollaretii IP22404	P	Animal (Bovine)	Zoonotic Reservoir/Pathogen	CPYJ01000003	N	Y
Yersinia mollaretii IP25089	P	Human	Clinical	CQDS01000013	N	Y
Yersinia mollaretii YE8850	P	Environment	Freshwater	CQDZ01000009	Y	N
Yersinia nurmii CIP110231	P	Environment	Food (Meat)	CPYD01000004	N	Y
Yersinia pekkanenii A125KOH2	P	Environment	Food (Plant Produce)	CQAZ01000007	N	N
Yersinia pekkanenii CIP110230	P	N/A	N/A	CWJL01000004	N	N
Yersinia pestis 7	P	Human	Clinical	ADPN01000708	N	N
Yersinia pestis 9	P	Human	Clinical	ADPT01000485	N	N
Yersinia pestis 24H	P	Human	Clinical	AXDI01000088	N	N
Yersinia pestis 113	P	Animal (Rodent)	Zoonotic Reservoir/Pathogen	AXDG01000091	N	N
Yersinia pestis 141/02	P	Animal (Ovine)	Zoonotic Reservoir/Pathogen	CTFA01000008	N	N
Yersinia pestis 790	P	N/A	N/A	CP006806	N	N
Yersinia pestis 1412	P	N/A	N/A	CP006783	N	N
Yersinia pestis 1413	P	N/A	N/A	CP006762	N	N
Yersinia pestis 1522	P	N/A	N/A	CP006758	N	N
Yersinia pestis 1670	P	N/A	N/A	AYLR01000006	N	N
Yersinia pestis 2330	P	Animal (Rodent)	Zoonotic Reservoir/Pathogen	ADOY01000705	N	N
Yersinia pestis 2501	P	Animal (Rodent)	Zoonotic Reservoir/Pathogen	AKVQ01000006	N	N
Yersinia pestis 2506	P	Animal (Rodent)	Zoonotic Reservoir/Pathogen	ADPA01000155	N	N
Yersinia pestis 2944	P	N/A	N/A	CP006792	N	N
Yersinia pestis 3067	P	N/A	N/A	CP006754	N	N
Yersinia pestis 3770	P	N/A	N/A	CP006751	N	N
Yersinia pestis 8787	P	N/A	N/A	CP006748	N	N
Yersinia pestis 91001	P	Animal (Rodent)	Zoonotic Reservoir/Pathogen	AE017042	N	N
Yersinia pestis 14735	P	N/A	N/A	AYLS01000011	N	N
Yersinia pestis 30017	P	Animal (Rodent)	Zoonotic Reservoir/Pathogen	ADPC01000565	N	N
Yersinia pestis 780441	P	Animal (Rodent)	Zoonotic Reservoir/Pathogen	ADPS01000283	N	N
Yersinia pestis A1122	P	Animal (Rodent)	Zoonotic Reservoir/Pathogen	CP009840	N	N
Yersinia pestis A1956001	P	Animal (Rodent)	Zoonotic Reservoir/Pathogen	ADPX01000760	N	N
Yersinia pestis Angola	P	N/A	N/A	CP009935	N	N
Yersinia pestis Antiqua	P	Human	Clinical	CP009906	N	N
Yersinia pestis AS200901156	P	Human	Clinical	AGJU01000091	N	N
Yersinia pestis AS200901434	P	Animal (Rodent)	Zoonotic Reservoir/Pathogen	AGJZ01000140	N	N
Yersinia pestis AS200901509	P	Animal (Rodent)	Zoonotic Reservoir/Pathogen	AGKA01000165	N	N
Yersinia pestis AS200901539	P	Animal (Rodent)	Zoonotic Reservoir/Pathogen	AGJT01000027	N	N
Yersinia pestis AS200902147	P	Animal (Rodent)	Zoonotic Reservoir/Pathogen	AGJY01000145	N	N
Yersinia pestis B42003004	P	Animal (Rodent)	Zoonotic Reservoir/Pathogen	AAYU01000001	N	N
Yersinia pestis BA200901703	P	Human	Clinical	AGJV01000063	N	N
Yersinia pestis BA200901799	P	Human	Clinical	AGJS01000003	N	N
Yersinia pestis BA200901990	P	Human	Clinical	AGJW01000175	N	N
Yersinia pestis BA200902009	P	Human	Clinical	AGJX01000010	N	N
Yersinia pestis CA88-4125	P	N/A	N/A	ABCD01000001	N	N
Yersinia pestis CMCC8211	P	Animal (Rodent)	Zoonotic Reservoir/Pathogen	ADRD01000300	N	N
Yersinia pestis CMCC49003	P	Animal (Rodent)	Zoonotic Reservoir/Pathogen	ADQX01000286	N	N
Yersinia pestis CMCC125002	P	Animal (Rodent)	Zoonotic Reservoir/Pathogen	ADQN01000616	N	N
Yersinia pestis CMCC348002	P	Animal (Rodent)	Zoonotic Reservoir/Pathogen	ADQT01000365	N	N
Yersinia pestis CO92	P	Human	Clinical	CP009973	N	N
Yersinia pestis D106004	P	N/A	N/A	CP001585	N	N
Yersinia pestis D182038	P	Animal (Rodent)	Zoonotic Reservoir/Pathogen	CP001589	N	N
Yersinia pestis Dodson	P	Human	Clinical	CP009844	N	N
Yersinia pestis E1979001	P	Animal (Rodent)	Zoonotic Reservoir/Pathogen	AAYV01000010	N	N
Yersinia pestis EBD10-058	P	Animal (Canine)	Zoonotic Reservoir/Pathogen	ATWT01000181	N	N
Yersinia pestis El Dorado	P	Human	Clinical	CP009785	N	N
Yersinia pestis EV76-CN	P	Human	Clinical	ADSA02000016	N	N
Yersinia pestis EV NIIEG	P	Environment	Other	JBOL01000011	N	N
Yersinia pestis F1991016	P	Animal (Rodent)	Zoonotic Reservoir/Pathogen	ABAT01000006	N	N
Yersinia pestis FV-1	P	Animal (Canine)	Zoonotic Reservoir/Pathogen	AAUB01000295	N	N
Yersinia pestis G1670A	P	N/A	N/A	AOSA01000172	N	N
Yersinia pestis G1670E	P	Human	Clinical	AOMY01000016	N	N
Yersinia pestis G1996006	P	Human	Clinical	ADSE01000278	N	N
Yersinia pestis G1996010	P	Animal (Ovine)	Zoonotic Reservoir/Pathogen	ADSF01000259	N	N
Yersinia pestis G3768	P	N/A	N/A	ADSG01000695	N	N
Yersinia pestis G8786	P	Animal (Rodent)	Zoonotic Reservoir/Pathogen	ADSG01000695	N	N
Yersinia pestis Harbin 35	P	Human	Clinical	CP001608	N	N
Yersinia pestis India 195	P	N/A	N/A	ACNR01000013	N	N
Yersinia pestis INS	P	Human	Clinical	AMQL01000006	N	N
Yersinia pestis IP275	P	Human	Clinical	AAOS02000016	N	N
Yersinia pestis K1973002	P	Animal (Rodent)	Zoonotic Reservoir/Pathogen	AAYT01000009	N	N
Yersinia pestis KIM D27	P	N/A	N/A	ADDC01000001	N	N
Yersinia pestis KIM10+	P	Human	Clinical	AE009952	N	N
Yersinia pestis MG05-1020	P	Human	Clinical	AAYS01000003	N	N
Yersinia pestis MGJZ11	P	Animal (Rodent)	Zoonotic Reservoir/Pathogen	ADSU01000165	N	N
Yersinia pestis Nepal516	P	Human	Clinical	ACNQ01000013	N	N
Yersinia pestis Nicholisk 41	P	N/A	N/A	CP009991	N	N
Yersinia pestis PBM19	P	N/A	N/A	CP009492	N	N
Yersinia pestis Pestoides A	P	N/A	N/A	ACNT01000025	N	N
Yersinia pestis Pestoides B	P	N/A	N/A	CP010023	N	N
Yersinia pestis Pestoides F	P	N/A	N/A	CP009715	N	N
Yersinia pestis Pestoides G	P	N/A	N/A	CP010247	N	N
Yersinia pestis PEXU2	P	N/A	N/A	ACNS01000003	N	N
Yersinia pestis PY-01	P	Animal (Rodent)	Zoonotic Reservoir/Pathogen	AKRM01000318	N	N
Yersinia pestis PY-02	P	Animal (Rodent)	Zoonotic Reservoir/Pathogen	AKRN01000311	N	N
Yersinia pestis PY-03	P	Animal (Rodent)	Zoonotic Reservoir/Pathogen	AKRO01000397	N	N
Yersinia pestis PY-04	P	Animal (Rodent)	Zoonotic Reservoir/Pathogen	AKRP01000296	N	N
Yersinia pestis PY-05	P	Animal (Rodent)	Zoonotic Reservoir/Pathogen	AKRQ01000234	N	N
Yersinia pestis PY-06	P	Animal (Rodent)	Zoonotic Reservoir/Pathogen	AKRR01000286	N	N
Yersinia pestis PY-07	P	Animal (Rodent)	Zoonotic Reservoir/Pathogen	AKRS01000253	N	N
Yersinia pestis PY-08	P	Human	Clinical	AKRT01000274	N	N
Yersinia pestis PY-09	P	Human	Clinical	AKRU01000019	N	N
Yersinia pestis PY-10	P	Human	Clinical	AKRV01000264	N	N
Yersinia pestis PY-11	P	Human	Clinical	AKRW01000053	N	N
Yersinia pestis PY-12	P	Human	Clinical	AKRX01000273	N	N
Yersinia pestis PY-14	P	Animal (Rodent)	Zoonotic Reservoir/Pathogen	AKRZ01000382	N	N
Yersinia pestis PY-15	P	Human	Clinical	AKSA01000273	N	N
Yersinia pestis PY-16	P	Human	Clinical	AKSB01000242	N	N
Yersinia pestis PY-72	P	Animal (Rodent)	Zoonotic Reservoir/Pathogen	AKTB01000016	N	N
Yersinia pestis PY-76	P	Animal (Rodent)	Zoonotic Reservoir/Pathogen	AKTC01000223	N	N
Yersinia pestis PY-100	P	Animal (Rodent)	Zoonotic Reservoir/Pathogen	AKTO01000238	N	N
Yersinia pestis PY-101	P	Human	Clinical	AKTP01000229	N	N
Yersinia pestis PY-102	P	Animal (Rodent)	Zoonotic Reservoir/Pathogen	AKTQ01000290	N	N
Yersinia pestis PY-103	P	Animal (Rodent)	Zoonotic Reservoir/Pathogen	AKTR01000471	N	N
Yersinia pestis PY-113	P	Human	Clinical	AKTS01000023	N	N
Yersinia pestis S3	P	Human	Clinical	AXDH01000097	N	N
Yersinia pestis Shasta	P	Human	Clinical	CP009723	N	N
Yersinia pestis UG05-0454	P	Human	Clinical	AAYR01000006	N	N
Yersinia pestis Z176003	P	Animal (Rodent)	Zoonotic Reservoir/Pathogen	CP001593	N	N
Yersinia pseudotuberculosis 1	P	N/A	N/A	CP009786	N	N
Yersinia pseudotuberculosis 1231	P	Animal (Rodent)	Zoonotic Reservoir/Pathogen	CQBJ01000005	N	N
Yersinia pseudotuberculosis 2888	P	Animal (Avian)	Zoonotic Reservoir/Pathogen	CQDR01000011	N	N
Yersinia pseudotuberculosis ATCC 4284	P	Animal (Rodent)	Zoonotic Reservoir/Pathogen	KN150741	N	N
Yersinia pseudotuberculosis ATCC 6904	P	N/A	N/A	CP008943	N	N
Yersinia pseudotuberculosis B-6796	P	Animal (Rodent)	Zoonotic Reservoir/Pathogen	CAQT01000108	N	N
Yersinia pseudotuberculosis B-6862	P	Animal (Rodent)	Zoonotic Reservoir/Pathogen	CAQU01000204	N	N
Yersinia pseudotuberculosis B-6863	P	Animal (Rodent)	Zoonotic Reservoir/Pathogen	CAQV01000093	N	N
Yersinia pseudotuberculosis B-6864	P	Animal (Rodent)	Zoonotic Reservoir/Pathogen	CAQW01000017	N	N
Yersinia pseudotuberculosis B-6865	P	Animal (Rodent)	Zoonotic Reservoir/Pathogen	CAQX01000027	N	N
Yersinia pseudotuberculosis B-6866	P	Animal (Rodent)	Zoonotic Reservoir/Pathogen	CAQY01000012	N	N
Yersinia pseudotuberculosis B-7194	P	Animal (Rodent)	Zoonotic Reservoir/Pathogen	CBKS010000114	N	N
Yersinia pseudotuberculosis B-7195	P	Animal (Rodent)	Zoonotic Reservoir/Pathogen	CBKR010000027	N	N
Yersinia pseudotuberculosis CEB14_0017	P	Human	Clinical	CCBI010000015	N	N
Yersinia pseudotuberculosis EP2/+	P	N/A	N/A	CP009759	N	N
Yersinia pseudotuberculosis IH111554	P	Animal (Feline)	Zoonotic Reservoir/Pathogen	CPWK01000001	N	N
Yersinia pseudotuberculosis IP 31758	P	Human	Clinical	CP000720	N	N
Yersinia pseudotuberculosis IP32463	P	Animal (Rodent)	Zoonotic Reservoir/Pathogen	CPXB01000028	N	N
Yersinia pseudotuberculosis IP32544	P	Animal (Porcine)	Zoonotic Reservoir/Pathogen	CPUY01000002	N	N
Yersinia pseudotuberculosis IP32670	P	Animal (Porcine)	Zoonotic Reservoir/Pathogen	CTIQ01000019	N	N
Yersinia pseudotuberculosis IP32953	P	Human	Clinical	BX93639	N	N
Yersinia pseudotuberculosis IP33038	P	Animal (Rodent)	Zoonotic Reservoir/Pathogen	CPXN01000012	N	N
Yersinia pseudotuberculosis IP33054	P	Human	Clinical	CQEA01000002	N	N
Yersinia pseudotuberculosis IP33177	P	Environment	Plant Produce	CQBA01000014	N	N
Yersinia pseudotuberculosis MD67	P	N/A	N/A	CP009757	N	N
Yersinia pseudotuberculosis N912	P	Animal (Rodent)	Zoonotic Reservoir/Pathogen	CQDI01000002	N	N
Yersinia pseudotuberculosis NBRC 105692	P	N/A	N/A	BAUR01000067	N	N
Yersinia pseudotuberculosis No5	P	Animal (Caprine)	Zoonotic Reservoir/Pathogen	CQEU01000002	N	N
Yersinia pseudotuberculosis OK5586	P	Animal (Canine)	Zoonotic Reservoir/Pathogen	CQEB01000007	N	N
Yersinia pseudotuberculosis PA3606	P	Human	Clinical	CP010067	N	N
Yersinia pseudotuberculosis PB1/+	P	N/A	N/A	CP009780	N	N
Yersinia pseudotuberculosis SP93422	P	Human	Clinical	CWJN01000003	N	N
Yersinia pseudotuberculosis Y428	P	Animal (Mustelid)	Zoonotic Reservoir/Pathogen	CPWG01000030	N	N
Yersinia pseudotuberculosis Y716	P	N/A	N/A	CWJJ01000002	N	N
Yersinia pseudotuberculosis Y722	P	Human	Clinical	CPVC01000001	N	N
Yersinia pseudotuberculosis YPIII	P	N/A	N/A	CP009792	N	N
Yersinia rohdei 56/02	P	Animal (Ovine)	N/A	CTKU01000016	N	Y
Yersinia rohdei 68/02	P	Animal (Ovine)	N/A	CTKE01000007	N	Y
Yersinia rohdei 3343	P	N/A	N/A	CIFE01000001	N	Y
Yersinia rohdei 82589	P	Human	Clinical	CQCB01000001	N	Y
Yersinia rohdei ATCC 43380	P	Animal (N/A)	N/A	ACCD01000036	N	Y
Yersinia rohdei YRA	P	Animal (N/A)	N/A	CP009787	N	Y
Yersinia ruckeri 37551	P	Animal (Fish)	Pathogen	JPFO01000001	N	N
Yersinia ruckeri ATCC 29473	P	Animal (Fish)	Pathogen	KN150747	N	N
Yersinia ruckeri Big Creek 74	P	Animal (Fish)	Pathogen	CP011078	N	N
Yersinia ruckeri CFS007-82	P	Animal (Fish)	Pathogen	CCYO01000017	N	N
Yersinia ruckeri OMBL4	P	Animal (Fish)	Pathogen	CPUZ01000002	N	N
Yersinia ruckeri RS41	P	Animal (Fish)	Pathogen	CQBN01000013	N	N
Yersinia ruckeri SC09	P	Animal (Fish)	Pathogen	JRWX01000026	N	N
Yersinia ruckeri YRB	P	Animal (Fish)	Pathogen	CP009539	N	N
Yersinia similis MW109-2	P	Environment	Freshwater	CPYL01000016	N	N
Yersinia similis R819	P	Animal (Rodent)	N/A	CPZI01000002	N	N
Yersinia similis Y228	P	Animal (Rodent)	N/A	CP009801	N	N
Yersinia similis Y233	P	Animal (Rodent)	N/A	CQBK01000002	N	N
Yersinia sp. nov 1 (3430)	P	N/A	N/A	CQDU01000019	N	N
Yersinia sp. nov 1 (58735)	P	Human	Clinical	CQER01000001	N	Y
Yersinia sp. nov 1 (FCF208)	P	Environment	Freshwater	CQBX01000011	N	N
Yersinia sp. nov 1 (FCF224)	P	Environment	Freshwater	CQBW01000003	N	N
Yersinia sp. nov 2 (LC20)	P	Animal (Rodent)	Zoonotic Reservoir/Pathogen	CP007448	N	N
Yersinia wautersii WP-931201	P	Environment	Freshwater	CVMG01000001	N	N
Yokenella regensburgei ATCC 43003	F	Human	Commensal	JH417874	Y	N
[truncated: 2 more rows]

## Sheet: Supplementary Table S2
			Host association/	Size (nt)	Genomic	FGI	G+C	# CDS
Strain	Clade	Host/Source	environment specifics		G+C %	G+C %	deviation	in FGI	Notes
Brenneria sp. EniD312	L	Plant	Pathogen	5685	55.9	44.4	-11.5	3
Cedecea davisae DSM 4568	I	Human	Commensal	8384	54.3	52.3	-2	5
Cedecea neteri SSMD04	I	Environment	Food (Fish)	8317	55.1	51.9	-3.2	5
Cedecea sp. nov 1 (Ag1)	I	Insect	Commensal	8354	54.9	51.9	-3	5
Cedecea sp. nov 1 (M006)	I	Environment	Freshwater	8319	54.4	51.4	-3	5
Cedecea sp. nov 1 (ND14a)	I	Environment	Freshwater	8321	54.8	51.9	-2.9	5
Cedecea sp. nov 1 (RC10)	I	Environment	Soil	10080	54.9	50.5	-4.4	5
Citrobacter Clade 1 (Citrobacter koseri ATCC BAA-895)	C	Human	Clinical	9035	53.8	48	-5.8	6
Citrobacter Clade 1 (Citrobacter koseri FDAARGOS_86)	C	Human	Clinical	9035	53.8	48	-5.8	6
Cronobacter condimenti 1330	I	Human	Clinical	14328	55.7	58.4	2.7	12
Cronobacter dublinensis 582	I	Human	Clinical	16351	57.3	60.8	3.5	12
Cronobacter dublinensis 1210	I	Human	Clinical	8329	57.8	58.2	0.4	5
Cronobacter dublinensis subsp. dublinensis LMG 23823	I	Environment	Food (Milk Powder)	8327	57.8	58.2	0.4	5
Cronobacter dublinensis subsp. lactaridi LMG 23825	I	Environment	Food (Milk Powder)	14321	58.3	61.4	3.1	12
Cronobacter dublinensis subsp. lausannensis LMG 23824	I	Environment	Freshwater	14324	57.9	61	3.1	12
Cronobacter malonaticus 507	I	Human	Clinical	13035	56.6	59.3	2.7	11
Cronobacter malonaticus 681	I	Human	Clinical	12823	56.5	59.4	2.9	11
Cronobacter malonaticus 685	I	Human	Clinical	14258	56.8	60.4	3.6	12
Cronobacter malonaticus 687	I	Human	Clinical	12684	56.9	59.6	2.7	11
Cronobacter malonaticus 1545	I	Human	Clinical	12684	56.7	59.7	3	11
Cronobacter malonaticus 1558	I	Human	Clinical	12135	56.9	59.6	2.7	11
Cronobacter malonaticus CMCC 45402	I	Human	Clinical	12684	56.8	59.7	2.9	11
Cronobacter malonaticus ENBT0334	I	Human	Clinical	12682	57	59.7	2.7	11
Cronobacter muytjensii ATCC 51329	I	Human	Clinical	14324	57.7	61.2	3.5	12
Cronobacter sakazakii 680	I	Human	Clinical	8329	56.8	58.2	1.4	5
Cronobacter sakazakii 690	I	Human	Clinical	9292	56.7	45.3	-11.4	7
Cronobacter sakazakii 691	I	Human	Clinical	14324	56.9	60.6	3.7	12
Cronobacter sakazakii 692	I	Human	Clinical	14324	56.9	60.6	3.7	12
Cronobacter sakazakii 693	I	Human	Clinical	12683	56.8	59.5	2.7	11
Cronobacter sakazakii 694	I	Human	Clinical	14324	56.9	60.6	3.7	12
Cronobacter sakazakii 695	I	Human	Clinical	14324	56.9	60.6	3.7	12
Cronobacter sakazakii 696	I	Human	Clinical	9293	56.7	45.3	-11.4	7
Cronobacter sakazakii 698	I	Human	Clinical	14324	56.9	60.6	3.7	12
Cronobacter sakazakii 699	I	Human	Clinical	9292	56.7	45.3	-11.4	7
Cronobacter sakazakii 700	I	Human	Clinical	12683	56.8	59.5	2.7	11
Cronobacter sakazakii 701	I	Human	Clinical	14324	56.9	60.6	3.7	12
Cronobacter sakazakii 702	I	Human	Clinical	14324	56.8	60.6	3.8	12
Cronobacter sakazakii 703	I	Human	Clinical	9292	56.7	45.3	-11.4	7
Cronobacter sakazakii 705	I	Human	Clinical	14324	56.9	60.6	3.7	12
Cronobacter sakazakii 706	I	Human	Clinical	14324	56.8	60.6	3.8	12
Cronobacter sakazakii 707	I	Human	Clinical	14324	56.9	60.6	3.7	12
Cronobacter sakazakii 708	I	Human	Clinical	9292	56.7	45.3	-11.4	7
Cronobacter sakazakii 709	I	Human	Clinical	14324	56.9	60.6	3.7	12
Cronobacter sakazakii 711	I	Human	Clinical	14324	56.9	60.6	3.7	12
Cronobacter sakazakii 712	I	Human	Clinical	14324	56.9	60.6	3.7	12
Cronobacter sakazakii 713	I	Human	Clinical	12683	56.8	59.5	2.7	11
Cronobacter sakazakii 714	I	Human	Clinical	12683	56.8	59.5	2.7	11
Cronobacter sakazakii 715	I	Environment	Food (Milk Powder)	12683	56.8	59.5	2.7	11
Cronobacter sakazakii 716	I	Environment	Food (Milk Powder)	12684	56.6	59.3	2.7	11
Cronobacter sakazakii 730	I	Human	Clinical	14324	56.9	60.6	3.7	12
Cronobacter sakazakii 767	I	Human	Clinical	10258	56.8	45.8	-11	7
Cronobacter sakazakii 2151	I	Human	Clinical	14324	57	60.6	3.6	12
Cronobacter sakazakii 8399	I	Human	Clinical	14324	56.6	60.6	4	12
Cronobacter sakazakii ATCC 29544	I	Human	Clinical	8327	56.6	58.2	1.6	5
Cronobacter sakazakii ATCC BAA-894	I	Human	Clinical	12684	56.8	59.3	2.5	11
Cronobacter sakazakii E764	I	Human	Clinical	10258	57	45.8	-11.2	8
Cronobacter sakazakii ES15	I	Human	Clinical	8286	57.1	58.9	1.8	5
Cronobacter sakazakii ES35	I	Human	Clinical	8412	57	57.6	0.6	5
Cronobacter sakazakii ES713	I	Environment	Food (Milk Powder)	14323	56.7	60.6	3.9	12
Cronobacter sakazakii HPB5174	I	Human	Clinical	12685	56.9	59.4	2.5	11
Cronobacter sakazakii LMG 23826	I	Human	Clinical	12684	56.8	59.7	2.9	11
Cronobacter sakazakii NBRC 102416	I	Environment	Food (Milk Powder)	8327	56.7	58.2	1.5	5
Cronobacter sakazakii NCIMB 8272	I	Environment	Food (Milk Powder)	14324	56.8	60.6	3.8	12
Cronobacter sakazakii NCTC 8155	I	Human	Clinical	14324	56.8	60.6	3.8	12
Cronobacter sakazakii NM1240	I	Human	Clinical	14324	56.7	60.6	3.9	12
Cronobacter sakazakii SP291	I	Environment	Food (Milk Powder)	14324	56.8	60.6	3.8	12
Cronobacter universalis 564	I	Human	Clinical	12661	57.2	59.8	2.6	11
Cronobacter universalis NCTC 9529	I	Environment	Freshwater	12684	57.9	60	2.1	11
Cronobacter universalis z3032	I	Human	Clinical	14323	57.2	60.9	3.7	12
Dickeya chrysanthemi Ech586	L	Plant	Pathogen	10501	53.6	46.2	-7.4	6
Dickeya chrysanthemi Ech1591	L	Plant	Pathogen	13067	54.5	41.5	-13	8
Dickeya chrysanthemi L11	L	Environment	Freshwater	10816	54.3	39	-15.3	8
Dickeya chrysanthemi NCPPB 402	L	Plant	Pathogen	10810	54.2	38.8	-15.4	8
Dickeya chrysanthemi NCPPB 516	L	Plant	Pathogen	11088	54.2	42.5	-11.7	8
Dickeya chrysanthemi NCPPB 3533	L	Plant	Pathogen	13067	54.5	41.5	-13	8
Dickeya dadantii 3937	L	Plant	Pathogen	11258	56.3	50	-6.3	7
Dickeya dadantii NCPPB 898	L	Plant	Pathogen	10548	56.3	50	-6.3	6
Dickeya dadantii NCPPB 2976	L	Plant	Pathogen	10565	56.4	49.9	-6.5	6
Dickeya dadantii NCPPB 3537	L	Plant	Pathogen	10548	56.5	50.2	-6.3	6
Dickeya dianthicola GBBC 2039	L	Plant	Pathogen	10582	56.3	49.7	-6.6	6
Dickeya dianthicola IPO 980	L	Plant	Pathogen	10560	55.7	49.8	-5.9	6
Dickeya dianthicola NCPPB 453	L	Plant	Pathogen	10560	56	49.8	-6.2	6
Dickeya dianthicola NCPPB 3534	L	Plant	Pathogen	10560	55.6	49.8	-5.8	6
Dickeya dianthicola RNS04.9	L	Plant	Pathogen	10560	55.9	49.8	-6.1	6
Dickeya paradisiaca Ech703	L	Plant	Pathogen	6574	55	41.4	-13.6	3
Dickeya paradisiaca NCPPB 2511	L	Plant	Pathogen	8405	55	43.4	-11.6	3
Dickeya solani D s0432-1	L	Plant	Pathogen	10470	56.2	50.3	-5.9	6
Dickeya solani GBBC 2040	L	Plant	Pathogen	10459	56.2	50.2	-6	6
Dickeya solani IFB 0099	L	Plant	Pathogen	10472	56.4	50.3	-6.1	6
Dickeya solani IPO 2222	L	Plant	Pathogen	10470	56.2	50.3	-5.9	6
Dickeya solani MK10	L	Plant	Pathogen	10469	56.2	50.3	-5.9	6
Dickeya solani MK16	L	Plant	Pathogen	10470	56.2	50.3	-5.9	6
Dickeya solani RNS 08.23.3.1.A	L	Plant	Pathogen	10470	56.2	50.3	-5.9	6
Dickeya sp. nov 1 (NCPPB 569)	L	Environment	Freshwater	10434	52.6	37	-15.6	5
Dickeya sp. nov 2 (DW 0440)	L	Plant	Pathogen	14808	53.4	38	-15.4	12
Dickeya sp. nov 3 (2B12)	L	Plant	Pathogen	9352	54.5	44.8	-9.7	5
Dickeya sp. nov 3 (B16)	L	Environment	Freshwater	9243	56.7	48	-8.7	5
Dickeya sp. nov 3 (CSL RW240)	L	Plant	Pathogen	10582	56.3	49.7	-6.6	6
Dickeya sp. nov 3 (M005)	L	Plant	Pathogen	9245	56.6	48.3	-8.3	5
Dickeya sp. nov 3 (M074)	L	Plant	Pathogen	9246	56.8	48.3	-8.5	5
Dickeya sp. nov 3 (MK7)	L	Plant	Pathogen	9244	56.6	48	-8.6	5
Dickeya sp. nov 3 (NCPPB 3274)	L	Plant	Pathogen	10541	56.4	50.1	-6.3	6
Dickeya sp. nov 3 (ND14b)	L	Plant	Pathogen	9215	56.9	48.3	-8.6	5
Dickeya sp. nov 3 (S1)	L	Environment	Freshwater	10541	56.8	50.2	-6.6	6
Dickeya zeae CSL RW192	L	Environment	Freshwater	10500	53.4	46.3	-7.1	6
Dickeya zeae DZ2Q	L	Plant	Pathogen	14933	53.2	38.2	-15	12
Dickeya zeae EC1	L	Environment	Freshwater	14934	53.4	38.1	-15.3	12
Dickeya zeae MK19	L	Environment	Freshwater	10500	53.6	46.1	-7.5	6
Dickeya zeae MS1	L	Environment	Freshwater	14795	53.3	38.7	-14.6	12
Dickeya zeae NCPPB 2538	L	Environment	Freshwater	10500	53.6	46.2	-7.4	6
Dickeya zeae NCPPB 3531	L	Plant	Pathogen	10501	53.7	46.4	-7.3	6
Dickeya zeae NCPPB 3532	L	Environment	Freshwater	10501	53.6	46.1	-7.5	6
Dickeya zeae ZJU1202	L	Plant	Pathogen	14934	53.3	38.1	-15.2	12
Enterobacter asburiae MGH 24	F	Human	Clinical	3752	55.9	42.5	-13.4	1
Enterobacter cancerogenus ATCC 35316	F	Human	Commensal	4664	55.9	49.5	-6.4	1
Enterobacter cloacae 6kgm	F	Environment	Soil	10099	54.9	52.4	-2.5	8
Enterobacter cloacae 559_ECLO	F	Human	Clinical	10099	55	52.4	-2.6	8
Enterobacter cloacae 564_ECLO	F	Human	Clinical	10099	55	52.4	-2.6	8
Enterobacter cloacae 565_ECLO	F	Human	Clinical	1099	55	52.4	-2.6	8
Enterobacter cloacae 35699	F	N/A	N/A	6512	55	37.3	-17.7	3
Enterobacter cloacae 42324	F	N/A	N/A	4665	54.4	47.9	-6.5	1
Enterobacter cloacae ATCC 13047	F	Human	Clinical	10099	54.6	52.4	-2.2	8
Enterobacter cloacae B2	F	Human	Clinical	10100	54.9	52.4	-2.5	8
Enterobacter cloacae CIDEIMsCOL10	F	Human	Clinical	10099	55	52.5	-2.5	8
Enterobacter cloacae GGT036	F	Environment	Soil	10099	55	52.4	-2.6	8
Enterobacter cloacae GN6	F	Environment	Freshwater	10099	55	52.4	-2.6	8
Enterobacter cloacae GN02174	F	Human	Clinical	10099	54.8	52.5	-2.3	8
Enterobacter cloacae GN02534	F	Human	Clinical	10100	55	52.9	-2.1	8
Enterobacter cloacae GN02616	F	Human	Clinical	4665	54.5	47.9	-6.6	1
Enterobacter cloacae JD6301	F	Environment	Freshwater	11013	53.4	51.6	-1.8	6
Enterobacter cloacae JD8715	F	Environment	Freshwater	11013	53.3	51.6	-1.7	6
Enterobacter cloacae LB2	F	Plant	Saprophyte	10100	54.9	52.8	-2.1	8
Enterobacter cloacae SDM	F	Environment	Soil	10100	55.1	52.9	-2.2	8
Enterobacter cloacae T1-1	F	Human	Commensal	10099	55.1	52.3	-2.8	8
Enterobacter ludwigii BIDMC 26	F	N/A	N/A	9784	54.3	50.2	-4.1	6
Enterobacter ludwigii BIDMC 30	F	N/A	N/A	10098	54.7	51	-3.7	8
Enterobacter ludwigii EcWSU1	F	Plant	Pathogen	10600	54.5	44.7	-9.8	7
Enterobacter ludwigii EN-119T	F	Human	Clinical	10098	54.6	51	-3.6	8
Enterobacter ludwigii GN02226	F	Human	Clinical	9784	54.6	50.3	-4.3	6
Enterobacter ludwigii GN02450	F	Human	Clinical	9783	54.7	50.2	-4.5	6
Enterobacter ludwigii GN02730	F	Human	Clinical	10104	54.4	51	-3.4	8
Enterobacter ludwigii P101	F	Plant	Saprophyte	4841	54.4	46.7	-7.7	2
Enterobacter ludwigii str. Hanford	F	Environment	Freshwater	9784	54.4	50.2	-4.2	6
Enterobacter ludwigii UW5	F	Environment	Soil	9784	54.5	50.2	-4.3	6
Enterobacter massiliensis JC163	F	Human	Commensal	9291	55.5	50.3	-5.2	6
Enterobacter soli LF7a	F	N/A	N/A	9899	53.8	50.2	-3.6	7
Enterobacter sp. nov 1 (BIDMC 29)	F	N/A	N/A	4841	55.9	46.4	-9.5	2
Enterobacter sp. nov 1 (IIT-BT 08)	F	Plant	Saprophyte	10100	56	51.3	-4.7	8
Enterobacter sp. nov 4 (333_ECLO)	F	Human	Clinical	4840	55.4	46.2	-9.2	2
Enterobacter sp. nov 4 (33838)	F	N/A	N/A	4840	55.8	46.2	-9.6	2
Enterobacter sp. nov 4 (35642)	F	N/A	N/A	6064	55.6	47.6	-8	4
Enterobacter sp. nov 4 (44242)	F	N/A	N/A	9844	56	49.7	-6.3	5
Enterobacter sp. nov 4 (44246)	F	N/A	N/A	9844	56	49.7	-6.3	5
Enterobacter sp. nov 4 (BWH 43)	F	Human	Clinical	9842	56.1	50.2	-5.9	5
Enterobacter sp. nov 4 (C7)	F	Human	Clinical	4840	55.7	46.2	-9.5	2
Enterobacter sp. nov 4 (FDAARGOS_77)	F	Human	Clinical	6065	55.6	47.6	-8	4
Enterobacter sp. nov 4 (GN02127)	F	Human	Clinical	4840	55.6	46.1	-9.5	2
Enterobacter sp. nov 4 (GN02468)	F	Human	Clinical	9840	56	49.7	-6.3	5
Enterobacter sp. nov 4 (GN02587)	F	Human	Clinical	9844	56.1	49.7	-6.4	5
Enterobacter sp. nov 4 (GN02709)	F	Human	Clinical	4840	55.6	46.2	-9.4	2
Enterobacter sp. nov 4 (GN03140)	F	Human	Clinical	4785	55.7	45.6	-10.1	2
Enterobacter sp. nov 4 (MNCRE3)	F	Human	Clinical	4840	55.1	46.1	-9	2
Enterobacter sp. nov 4 (MNCRE20)	F	Human	Clinical	4840	55.9	46.2	-9.7	2
Enterobacter sp. nov 4 (UCD-UG_FMILLET)	F	Plant	Saprophyte	9776	55.8	50.1	-5.7	6
Enterobacter sp. nov 5 (35618)	F	N/A	N/A	9844	55.8	49	-6.8	5
Enterobacter sp. nov 5 (35734)	F	N/A	N/A	9843	55.7	49	-6.7	5
Enterobacter sp. nov 5 (42192)	F	N/A	N/A	9899	55.7	48.7	-7	4
Enterobacter sp. nov 5 (43444)	F	N/A	N/A	16892	55.9	47.5	-8.4	14
Enterobacter sp. nov 5 (CHS 79)	F	Human	Clinical	9778	55.6	50	-5.6	6
Enterobacter sp. nov 5 (EC_38VIM1)	F	Human	Clinical	9844	55.4	49	-6.4	5
Enterobacter sp. nov 5 (FB)	F	Human	Clinical	16890	56	47.4	-8.6	14
Enterobacter sp. nov 5 (GN02141)	F	Human	Clinical	9778	55.6	50	-5.6	6
Enterobacter sp. nov 5 (GN02208)	F	Human	Clinical	9778	56.1	50.1	-6	6
Enterobacter sp. nov 5 (GN02692)	F	Human	Clinical	9845	55.7	49	-6.7	5
Enterobacter sp. nov 5 (MGH 34)	F	Human	Clinical	16892	55.9	47.5	-8.4	14
Enterobacter sp. nov 5 (MGH 54)	F	Human	Clinical	9844	56	49	-7	5
Enterobacter sp. nov 5 (ST433:953102574)	F	Human	Clinical	9844	55	48.9	-6.1	5
Enterobacter sp. nov 5 (UCI 39)	F	Human	Clinical	16892	56	47.4	-8.6	14
Enterobacter sp. nov 5 (UCICRE 12)	F	N/A	N/A	9844	55.5	48.9	-6.6	5
Erwinia billingiae Eb661	K	Plant	Saprophyte	5028	55	50.3	-4.7	2
Erwinia billingiaeM043b	K	Environment	Freshwater	16455	55	54.9	-0.1	12
Erwinia mallotivora BT-MARDI	K	Plant	Pathogen	11636	52.4	52.7	0.3	9
Erwinia oleae 9145	K	Plant	Saprophyte	8953	55.2	42.2	-13	6
Erwinia oleae DAPP-PG531	K	Plant	Pathogen	8954	54.7	42.2	-12.5	6
Erwinia toletana DAPP-PG 735	K	Plant	Pathogen	12585	53.6	42.2	-11.4	7
Erwinia tracheiphila BuffGH	K	Plant	Pathogen	10200	50.6	52.8	2.2	8	Also contains phage integrated adjacent to FGI
Erwinia tracheiphila PSU-1	K	Plant	Pathogen	10200	50	52.8	2.8	8	Also contains phage integrated adjacent to FGI
Kosakonia cowanii JCM 10956	H	Human	Clinical	17270	56.2	56.3	0.1	12
Kosakonia oryzae KO348	H	Plant	Saprophyte	12284	53.9	52.6	-1.3	6
Kosakonia oryzae R4-368	H	Plant	Saprophyte	12282	54	52.6	-1.4	6
Kosakonia radicincitans DSM 16656	H	Plant	Saprophyte	12143	53.7	54.5	0.8	6
Kosakonia radicincitans UMEnt01/12	H	Plant	Pathogen	12143	53.9	54.5	0.6	6
Kosakonia sacchari SP1	H	Plant	Saprophyte	12280	53.7	52.2	-1.5	6
Kosakonia sp. nov 1 (Bisph2)	H	Environment	Soil	10642	53.2	48.6	-4.6	8
Kosakonia sp. nov 1 (CAV1151)	H	Human	Clinical	8775	52.7	47.2	-5.5	7
Kosakonia sp. nov 2 (S611)	H	Plant	Saprophyte	18775	56.2	56	-0.2	13
Kosakonia sp. nov 3 (YD4)	H	Plant	Saprophyte	12140	54.3	54.7	0.4	6
Kosakonia sp. nov 4 (Bisph1)	H	Environment	Soil	4209	53.6	39.1	-14.5	1
Leclercia adecarboxylata KY2	F	Environment	Freshwater	12118	56.6	53.9	-2.7	6
Lelliottia amnigena 638	F	Plant	Saprophyte	14235	52.9	53	0.1	12
Lonsdalea quercina ATCC 29281	L	Plant	Pathogen	5120	55.1	50.2	-4.9	2
Lonsdalea quercina NCBB 100489	L	Plant	Pathogen	5120	55.6	51	-4.6	2
Lonsdalea quercina NCBB100490	L	Plant	Pathogen	5120	55.6	51	-4.6	2
Lonsdalea sp. nov 1 (ATCC 39006)	L	Environment	Freshwater	15753	49.2	38.9	-10.3	7
Mangrovibacter sp. nov 1 (MFB070)	J	Environment	Freshwater	12818	50.4	50.5	0.1	11
Pantoea agglomerans Eh318	K	Plant	Saprophyte	2610	54.8	50.2	-4.6	2
Pantoea agglomerans GB1	K	Plant	Saprophyte	3589	55.2	51.1	-4.1	3	Contains both FGI and FMI
Pantoea agglomerans IG1	K	Plant	Saprophyte	8535	55.1	49	-6.1	3
Pantoea agglomerans LMAE-2	K	Environment	Marine	8536	55	48.5	-6.5	3
Pantoea ananatis AJ13355	K	Environment	Soil	22936	53.7	47.5	-6.2	18
Pantoea ananatis B1-9	K	Plant	Saprophyte	22945	53.5	47.5	-6	18
Pantoea ananatis BD442	K	Plant	Pathogen	16261	53.6	48.1	-5.5	10
Pantoea ananatis BRT175	K	Plant	Saprophyte	21837	53.7	47.7	-6	18
Pantoea ananatis CFH 7-1	K	Plant	Pathogen	8959	53.1	43.8	-9.3	6
Pantoea ananatis LMG2665	K	Plant	Pathogen	22936	53.4	47.5	-5.9	18
Pantoea ananatis LMG5342	K	Human	Clinical	8959	53.7	43.8	-9.9	6
Pantoea ananatis LMG20103	K	Plant	Pathogen	22937	53.3	47.5	-5.8	18
Pantoea ananatis PA4	K	Plant	Pathogen	8960	53.6	43.9	-9.7	6
Pantoea ananatis PA13	K	Plant	Pathogen	16261	53.6	48.2	-5.4	10
Pantoea ananatis PaMB1	K	Plant	Pathogen	8890	53.8	44.1	-9.7	5
Pantoea ananatis S6	K	Plant	Saprophyte	21863	54.1	47.8	-6.3	17
Pantoea ananatis S7	K	Plant	Pathogen	22937	54	47.5	-6.5	18
Pantoea ananatis S8	K	Plant	Saprophyte	22936	54.1	47.5	-6.6	18
Pantoea ananatis Sd-1	K	Plant	Saprophyte	11099	53.3	41.5	-11.8	6
Pantoea anthophila 11-2	K	Environment	Freshwater	8526	56.8	52.7	-4.1	3
Pantoea anthophila Sc1	K	Plant	Pathogen	8526	57	52.7	-4.3	3
Pantoea dispersa EGD-AAK13	K	Environment	Soil	8766	57.8	54.3	-3.5	6
Pantoea eucalypti 299R	K	Plant	Saprophyte	2381	54.3	49.3	-5	2
Pantoea eucalypti aB	K	Insect	Commensal	2384	54.3	49.8	-4.5	2
Pantoea rodasii ND03	K	Environment	Freshwater	5068	53.7	45.4	-8.3	2
Pantoea sp. nov 1 (PSNIH2)	K	Environment	Other	11048	56.4	49.1	-7.3	6
Pantoea sp. nov 3 (M004)	K	Environment	Freshwater	5088	53.8	49.1	-4.7	2
Pantoea sp. nov 3 (SM3)	K	Environment	Freshwater	5053	53.8	50.5	-3.3	2
Pantoea sp. nov 5 (AS-PWVM4)	K	Plant	Saprophyte	14482	54	51.2	-2.8	9
Pantoea sp. nov 5 (At-9b)	K	Plant	Pathogen	10557	54.3	53.9	-0.4	5
Pantoea sp. nov 6 (A4)	K	Plant	Pathogen	16817	52.9	52.4	-0.5	14
Pantoea stewartii DC283	K	Plant	Pathogen	21833	53.8	50.8	-3	15
Pantoea stewartii LMG2632T	K	Plant	Pathogen	16266	53.7	49.7	-4	10
Pantoea stewartii M009	K	Environment	Freshwater	17353	53.9	49.8	-4.1	11
Pantoea stewartii M073a	K	Environment	Freshwater	17353	53.9	49.8	-4.1	11
Pantoea vagans C9-1	K	Plant	Biocontrol	3567	55.1	51	-4.1	3	Contains both FGI and FMI
Pantoea vagans MP7	K	Insect	Commensal	8527	55.3	49.8	-5.5	3
Pectobacterium atrosepticum 21A	L	Plant	Pathogen	9548	51.1	41.2	-9.9	7
Pectobacterium atrosepticum CFBP 6276	L	Plant	Pathogen	7727	51.1	41	-10.1	4
Pectobacterium atrosepticum ICMP 1526	L	Plant	Pathogen	8217	50.9	40.2	-10.7	7
Pectobacterium atrosepticum JG10-08	L	Plant	Pathogen	9548	51.1	41.8	-9.3	7
Pectobacterium atrosepticum NCPPB 549	L	Plant	Pathogen	8217	50.9	40.2	-10.7	7
Pectobacterium atrosepticum NCPPB 3404	L	Plant	Pathogen	9548	51	41.8	-9.2	7
Pectobacterium atrosepticum SCRI1043	L	Plant	Pathogen	9547	51	41.9	-9.1	7
Pectobacterium atrosepticum UGC32	L	Plant	Pathogen	12134	51.1	38.7	-12.4	5
Pectobacterium betavasculorum NCPPB 2793	L	Plant	Pathogen	7557	51	41.1	-9.9	4
Pectobacterium betavasculorum NCPPB 3395	L	Plant	Pathogen	8551	51	39.4	-11.6	5
Pectobacterium carotovorum BC S2	L	Plant	Pathogen	7593	52	38	-14	6
Pectobacterium carotovorum BC S7	L	Plant	Pathogen	11044	51.8	38.9	-12.9	8
Pectobacterium carotovorum BC T2	L	Plant	Pathogen	5213	52	45	-7	4
Pectobacterium carotovorum BC T5	L	Plant	Pathogen	11110	52.2	41.1	-11.1	8
Pectobacterium carotovorum BD255	L	Plant	Pathogen	14538	52	41.7	-10.3	12
Pectobacterium carotovorum CFIA1001	L	Plant	Pathogen	12820	52.1	37.8	-14.3	7
Pectobacterium carotovorum CFIA1009	L	Plant	Pathogen	9564	52.1	42.5	-9.6	7
Pectobacterium carotovorum CFIA1033	L	Plant	Pathogen	14531	51.3	41.6	-9.7	12
Pectobacterium carotovorum ICMP 5702	L	Plant	Pathogen	12247	51.9	38.7	-13.2	6
Pectobacterium carotovorum ICMP 19477	L	Plant	Pathogen	8554	52.1	40	-12.1	5
Pectobacterium carotovorumKKH3	L	Plant	Pathogen	21453	51.5	37.8	-13.7	15
Pectobacterium carotovorum LMG 21371	L	Plant	Pathogen	9564	52.1	42.5	-9.6	7
Pectobacterium carotovorum LMG 21372	L	Plant	Pathogen	8554	52.2	40	-12.2	5
Pectobacterium carotovorum NCPPB 312	L	Plant	Pathogen	12247	51.9	38.7	-13.2	6
Pectobacterium carotovorum NCPPB 3839	L	Plant	Pathogen	9278	51.6	36.3	-15.3	6
Pectobacterium carotovorum NCPPB 3841	L	Plant	Pathogen	9278	51.5	36.3	-15.2	6
Pectobacterium carotovorum PBR1692	L	Plant	Pathogen	9564	51.9	42.5	-9.4	7
Pectobacterium carotovorum PCC21	L	Plant	Pathogen	11113	52.2	41.1	-11.1	8
Pectobacterium carotovorum WPP14	L	Plant	Pathogen	11110	52	41.1	-10.9	8
Pectobacterium carotovorum YC D16	L	Plant	Pathogen	11120	51.9	40.5	-11.4	8
Pectobacterium carotovorum YC D21	L	Plant	Pathogen	11113	52.1	41.2	-10.9	8
Pectobacterium carotovorum YC D29	L	Plant	Pathogen	17487	51.9	36.3	-15.6	13
Pectobacterium carotovorum YC D46	L	Plant	Pathogen	12491	52	37.3	-14.7	7
Pectobacterium carotovorum YC D49	L	Plant	Pathogen	8625	52	39.4	-12.6	4
Pectobacterium carotovorum YC D52	L	Plant	Pathogen	11116	52.2	41.1	-11.1	8
Pectobacterium carotovorum YC D57	L	Plant	Pathogen	5160	51.9	44.8	-7.1	4
Pectobacterium carotovorum YC D60	L	Plant	Pathogen	11112	52	41.2	-10.8	8
Pectobacterium carotovorum YC D62	L	Plant	Pathogen	11114	52	41.2	-10.8	8
Pectobacterium carotovorum YC D64	L	Plant	Pathogen	11113	52.1	41.1	-11	8
Pectobacterium carotovorum YC D65	L	Plant	Pathogen	12213	52	38.6	-13.4	6
Pectobacterium carotovorum YC T3	L	Plant	Pathogen	11113	52	41.1	-10.9	8
Pectobacterium carotovorum YC T31	L	Plant	Pathogen	11114	52	41.2	-10.8	8
Pectobacterium carotovorum YC T39	L	Plant	Pathogen	11111	51.9	41.2	-10.7	8
Pectobacterium sp. nov 1 (M022)	L	Environment	Freshwater	8192	51.2	40.6	-10.6	4
Pectobacterium sp. nov 1 (PC1)	L	Plant	Pathogen	10847	51.9	41.2	-10.7	8
Plesiomonas shigelloides 302-73	R	Human	Clinical	12095	51.1	40.7	-10.4	11	Different arrangement of flagellar locus
Plesiomonas shigelloides GN7	R	Environment	Freshwater	8306	51.6	45.6	-6	7	Different arrangement of flagellar locus
Plesiomonas shigelloides ZOR0011	R	Animal (Fish)	Commensal	15380	51.7	37.8	-13.9	11	Different arrangement of flagellar locus
Siccibacter sp. nov 1 (1383)	I	Plant	Saprophyte	3757	57.1	56.9	-0.2	1
Siccibacter turicensis LMG 23730	I	Environment	Food (Milk Powder)	3742	57.8	57	-0.8	1
Siccibacter turicensis z508	I	Environment	Food (Plant Produce)	3742	58	57	-1	1
Siccibacter turicensis z610	I	Environment	Food (Plant Produce)	3742	58	57	-1	1
Tatumella morbirosei LMG 23360	K	Plant	Pathogen	4750	50	52.6	2.6	2
Trabulsiella guamensis ATCC 49490	G	Environment	Other	7097	53.6	53.4	-0.2	4
Trabulsiella guamensis TbO1.1	G	Insect	Commensal	7089	54.8	54.6	-0.2	4
Trabulsiella guamensis TbOT1.3	G	Insect	Commensal	7089	54.8	54.6	-0.2	4
Trabulsiella guamensis TbOT1.10	G	Insect	Commensal	7089	54.7	54.6	-0.1	4
Trabulsiella guamensis TbO2.3	G	Insect	Commensal	7089	54.8	54.6	-0.2	4
Trabulsiella guamensis TbO2.7	G	Insect	Commensal	7089	54.8	54.6	-0.2	4
Trabulsiella odontotermitis 01	G	Insect	Commensal	6966	54.6	54.6	0	4
Trabulsiella odontotermitis 12	G	Insect	Commensal	7096	55.1	54.7	-0.4	4
Yersinia mollaretii YE8850	P	Environment	Freshwater	5739	49.3	43.5	-5.8	3
Yokenella regensburgei ATCC 43003	F	Human	Commensal	7095	54.8	54.2	-0.6	4
Yokenella regensburgei ATCC 49455	F	Insect	Commensal	7094	54.8	54.2	-0.6	4
Yokenella sp. nov 1 (CH1)	F	Plant	N/A	16891	54.7	50	-4.7	14

## Sheet: Supplementary Table S3
			Host association/	Size (nt)	Genomic	FMI	G+C	# CDS
Strain	Clade	Host/Source	environment specifics		G+C %	G+C %	deviation	in FMI	Notes
Citrobacter Clade 1 (Citrobacter rodentium ICC168)	C	Animal (Rodent)	Pathogen	1638	54.5	50.2	-4.3	1	Phage integration adjacent to fliB
Citrobacter Clade 1 (Citrobacter sedlakii NBRC 105722)	C	Human	Clinical	1505	54.7	43.8	-10.9	1
Citrobacter Clade 2 (Citrobacter freundii BIDMC107)	D	Human	Clinical	1508	51.8	41.9	-9.9	1
Citrobacter Clade 2 (Citrobacter freundii CKOS_537)	D	Human	Clinical	1508	51.7	41.5	-10.2	1
Citrobacter Clade 2 (Citrobacter freundii CKOS_538)	D	Human	Clinical	1508	51.7	41.5	-10.2	1
Citrobacter Clade 2 (Citrobacter freundii CKOS_554)	D	Human	Clinical	1508	51.7	41.5	-10.2	1
Citrobacter Clade 2 (Citrobacter freundii MGH109)	D	Human	Clinical	2834	51.3	47.7	-3.6	3	Transposase inserted in fliB
Citrobacter Clade 2 (Citrobacter sp. nov 1 (MGH105)	D	Human	Clinical	1508	51.7	40.3	-11.4	1
Enterobacter asburiae DC1	F	Plant	Saprophyte	1427	56	46.1	-9.9	1
Enterobacter asburiae E20	F	Environment	Soil	1427	55.7	45.8	-9.9	1
Enterobacter asburiae EGD-HP1	F	Environment	Freshwater	1427	55.7	46.5	-9.2	1
Enterobacter asburiae GN02073	F	Human	Clinical	1427	56.2	46.1	-10.1	1
Enterobacter asburiae GN03164	F	Human	Clinical	1427	55.7	47.4	-8.3	1
Enterobacter asburiae GN04222	F	Human	Clinical	1427	56.2	46.1	-10.1	1
Enterobacter asburiae JCM 6051	F	Human	Clinical	1428	55.4	46.4	-9	1
Enterobacter asburiae L1	F	Plant	Saprophyte	1427	55.9	46.4	-9.5	1
Enterobacter asburiae PDN3	F	Plant	Saprophyte	1427	55.9	46.2	-9.7	1
Enterobacter asburiae UCI 49	F	Human	Clinical	1427	55.7	45.8	-9.9	1
Enterobacter cloacae SY-70	F	Human	Clinical	1427	55.4	46.3	-9.1	1
Enterobacter ludwigii AOUC-8/14	F	Human	Clinical	1427	54.6	45.7	-8.9	1
Enterobacter sp. nov 1 (35669)	F	N/A	N/A	1427	55	47	-8	1
Enterobacter sp. nov 1 (GN02283)	F	Human	Clinical	1427	55.9	46.6	-9.3	1
Enterobacter sp. nov 1 (GN02548)	F	Human	Clinical	1427	55.7	46.5	-9.2	1
Enterobacter sp. nov 2 (153_ECLO)	F	Human	Clinical	1427	56	46.6	-9.4	1
Enterobacter sp. nov 4 (940_PEND)	F	Human	Clinical	1427	55.5	46	-9.5	1
Enterobacter sp. nov 4 (1011_EASB)	F	Human	Clinical	1427	55.8	46	-9.8	1
Enterobacter sp. nov 4 (1126_ECLO)	F	Human	Clinical	1427	55.5	46	-9.5	1
Enterobacter sp. nov 4 (1135_ECLO)	F	Human	Clinical	1427	55.5	46	-9.5	1
Enterobacter sp. nov 4 (1161_ECLO)	F	Human	Clinical	1427	55.7	45.9	-9.8	1
Enterobacter sp. nov 4 (BWH 31)	F	Human	Clinical	1427	55.5	46	-9.5	1
Enterobacter sp. nov 4 (C1)	F	Environment	Soil	1427	55.8	45.8	-10	1
Enterobacter sp. nov 4 (CAV1043)	F	Human	Clinical	2493	55.5	49.1	-6.4	2	Transposase gene adjacent to fliB
Enterobacter sp. nov 4 (DC3)	F	Plant	Saprophyte	1427	55.7	45.8	-9.9	1
Enterobacter sp. nov 4 (DC4)	F	Plant	Saprophyte	1427	55.6	45.8	-9.8	1
Enterobacter sp. nov 5 (20432)	F	N/A	N/A	1427	55.7	46.2	-9.5	1
Enterobacter sp. nov 5 (35651)	F	N/A	N/A	1427	55.8	46	-9.8	1
Enterobacter sp. nov 5 (35731)	F	N/A	N/A	1427	55.8	46	-9.8	1
Enterobacter sp. nov 5 (CIDEIMsCOL1)	F	Human	Clinical	1427	55.9	46.4	-9.5	1
Enterobacter sp. nov 5 (GN02440)	F	Human	Clinical	1427	55.8	46.2	-9.6	1
Enterobacter sp. nov 5 (LK8)	F	Plant	Saprophyte	1427	55.4	46.2	-9.2	1
Enterobacter sp. nov 5 (LK24)	F	Plant	Saprophyte	1427	55.4	46.2	-9.2	1
Enterobacter sp. nov 5 (SST3)	F	Plant	Saprophyte	1427	56	46.3	-9.7	1
Enterobacter sp. nov 5 (WCHECl-1060)	F	Human	Clinical	1427	55.7	46.3	-9.4	1
Erwinia sp. nov 1 (IMH)	K	Environment	Soil	2713	54.7	49.1	-5.6	2	HNH endonuclease adjacent to fliB
Ewingella americana ATCC 33852	O	Human	Clinical	1541	53.9	47.1	-6.8	1
Franconibacter helveticus 513	I	Environment	Food (Plant Produce)	1517	55.9	43.4	-12.5	1
Franconibacter helveticus 1159	I	Environment	Food (Plant Produce)	1517	55.4	43.4	-12	1
Franconibacter helveticus LMG 23732	I	Environment	Food (Plant Produce)	1517	56	43.4	-12.6	1
Franconibacter pulveris 601	I	Environment	Food (Plant Produce)	1516	56.5	43.8	-12.7	1
Franconibacter pulveris 1160	I	Environment	Food (Plant Produce)	1516	56.6	43.9	-12.7	1
Franconibacter pulveris DJ34	I	Environment	Soil	1516	56.7	43.9	-12.8	1
Franconibacter pulveris DSM 19144	I	Environment	Food (Plant Produce)	1516	56.5	43.9	-12.6	1
Franconibacter pulveris LMG 24059	I	Environment	Food (Milk Powder)	1516	56.6	43.7	-12.9	1
Pantoea agglomerans 190	K	Environment	Soil	2779	55.1	51	-4.1	2
Pantoea agglomerans 4	K	Plant	Saprophyte	2779	55.1	50.7	-4.4	2
Pantoea agglomerans CFSAN033090	K	Plant	Pathogen	2779	54.9	50.9	-4	2
Pantoea agglomerans MP2	K	Insect	Commensal	2779	55.2	50.7	-4.5	2
Pantoea agglomerans RIT273	K	Plant	Saprophyte	2779	55.1	50.7	-4.4	2
Pantoea agglomerans SL1_M5	K	Insect	Commensal	3358	55.1	53.5	-1.6	2
Pantoea agglomerans Tx10	K	Human	Clinical	2779	55.1	51	-4.1	2
Pantoea agglomerans ZBG6	K	Environment	Soil	2779	55	50.5	-4.5	2
Pantoea eucalypti MBLJ3	K	Environment	Other	2758	54.2	50.1	-4.1	2
Pantoea sp. nov 2 (FF5)	K	N/A	N/A	2647	58.8	55.2	-3.6	2
Pantoea sp. nov 2 (NGS-ED-1003)	K	Human	Clinical	2647	58.8	54.8	-4	2
Pantoea sp. nov 4 (GM01)	K	Plant	Saprophyte	2648	54.4	50.8	-3.6	2
Pectobacterium wasabiae CFBP 3304	L	Plant	Pathogen	2263	50.6	44	-6.6	1	FMI2
Pectobacterium wasabiae CFIA1002	L	Plant	Pathogen	2086	50.6	46.1	-4.5	1	FMI2
Pectobacterium wasabiae NCPPB 3701	L	Plant	Pathogen	2263	50.5	44	-6.5	1	FMI2
Pectobacterium wasabiae NCPPB 3702	L	Plant	Pathogen	2263	50.5	44	-6.5	1	FMI2
Pectobacterium wasabiae SCC3193	L	Plant	Pathogen	2302	50.4	43.9	-6.5	1	FMI2
Pectobacterium wasabiae WPP163	L	Plant	Pathogen	2302	50.5	44	-6.5	1	FMI2
Salmonella bongori N268-08	B	Human	Clinical	1510	51.3	48.8	-2.5	1
Salmonella bongori NCTC 12419	B	Animal (Reptile)	Zoonotic Reservoir/Pathogen	1510	51.3	48.8	-2.5	1
Salmonella bongori RKS3044	B	N/A	N/A	1516	51.4	49.1	-2.3	1
Salmonella enterica 0014	B	N/A	N/A	2825	52.2	49.7	-2.5	3	Transposase gene adjacent to fliB
Salmonella enterica 08-1736	B	Human	Clinical	2221	52.2	47.6	-4.6	2	Transposase gene adjacent to fliB
Salmonella enterica 62:z4,z23:-	B	Animal (Reptile)	Zoonotic Reservoir/Pathogen	1510	51.4	46.4	-5	1
Salmonella enterica 77-1427	B	Human	Clinical	1510	52.0968	46.4	-5.6968	1
Salmonella enterica 287/91	B	Animal (Avian)	Pathogen	1510	52.2	46.3	-5.9	1
Salmonella enterica 798	B	Animal (Porcine)	Pathogen	2190	52.217	47.6	-4.617	2	Transposase gene adjacent to fliB
Salmonella enterica 14028S	B	N/A	N/A	2191	52.217	47.6	-4.617	2	Transposase gene adjacent to fliB
Salmonella enterica 18569	B	Animal (Avian)	Zoonotic Reservoir/Pathogen	1510	52.1962	46.4	-5.7962	1
Salmonella enterica 24249	B	Human	Clinical	1510	52.1	46.6	-5.5	1
Salmonella enterica 41578	B	Human	Clinical	1510	52.1153	48.1	-4.0153	1
Salmonella enterica 460004 2-1	B	Environment	Food (Plant Produce)	1510	52.1	46.6	-5.5	1
Salmonella enterica 507440-20	B	Environment	Other	1510	52.2	46.4	-5.8	1
Salmonella enterica AKU_12601	B	Human	Clinical	1479	52.2	48.8	-3.4	1	Putative frameshift in fliB
Salmonella enterica ATCC 7378	B	Human	Clinical	1510	52.3	48.7	-3.6	1
Salmonella enterica ATCC 8391	B	N/A	N/A	1480	52.3	48.9	-3.4	1
Salmonella enterica ATCC 9120	B	Human	Clinical	1480	52.2199	46.4	-5.8199	1
Salmonella enterica ATCC 9150	B	Human	Clinical	1479	52.2	48.8	-3.4	1	Putative frameshift in fliB
Salmonella enterica ATCC 10708	B	Human	Clinical	1510	52.0988	48.3	-3.7988	1
Salmonella enterica ATCC 15791	B	Human	Clinical	1480	52.2	48.3	-3.9	1
Salmonella enterica ATCC 35640	B	Environment	Freshwater	1510	52.3	48.5	-3.8	1
Salmonella enterica ATCC BAA-1592	B	Plant	Saprophyte	1510	52.2	48.7	-3.5	1
Salmonella enterica B182	B	Animal (Bovine)	Zoonotic Reservoir/Pathogen	1510	52.1137	48.2	-3.9137	1
Salmonella enterica CDC1983-67	B	Animal (Avian)	Zoonotic Reservoir/Pathogen	1510	52.2	46.3	-5.9	1
Salmonella enterica CDC_2010K_0968	B	Human	Clinical	1510	52.1975	46.4	-5.7975	1
Salmonella enterica CFSAN000189	B	Environment	Food (N/A)	1510	52.174	48.5	-3.674	1
Salmonella enterica CFSAN001080	B	Plant	Saprophyte	1510	52.3	48.9	-3.4	1
Salmonella enterica CFSAN001921	B	Environment	Food (N/A)	2191	52.2438	47.6	-4.6438	2	Transposase gene adjacent to fliB
Salmonella enterica CFSAN001992	B	Human	Clinical	1510	52.1662	48.7	-3.4662	1
Salmonella enterica CFSAN002050	B	Environment	Food (N/A)	1510	51.8899	46.4	-5.4899	1
Salmonella enterica CFSAN002064	B	Human	Clinical	1510	52.114	48.2	-3.914	1
Salmonella enterica CFSAN002069	B	Environment	Food (N/A)	1510	52.1204	48.2	-3.9204	1
Salmonella enterica CT_02021853	B	Animal (Bovine)	Zoonotic Reservoir/Pathogen	1510	52.1454	46.4	-5.7454	1
Salmonella enterica CT18	B	Human	Clinical	1480	51.8776	48	-3.8776	1	Putative frameshift in fliB
Salmonella enterica CVM19633	B	Human	Clinical	1480	52.2367	48.8	-3.4367	1
Salmonella enterica CVM 21538	B	Animal (Avian)	Zoonotic Reservoir/Pathogen	1510	52.2	48.9	-3.3	1
Salmonella enterica CVM 21550	B	Animal (Porcine)	Zoonotic Reservoir/Pathogen	1510	52.2	48.9	-3.3	1
Salmonella enterica CVM 21554	B	Animal (Porcine)	Zoonotic Reservoir/Pathogen	1510	52.3	48.9	-3.4	1
Salmonella enterica CVM 22425	B	Animal (Bovine)	Zoonotic Reservoir/Pathogen	1510	52.2	48.9	-3.3	1
Salmonella enterica CVM 22462	B	Animal (Canine)	Zoonotic Reservoir/Pathogen	1510	52.1435	48.9	-3.2435	1
Salmonella enterica CVM 22513	B	Human	Clinical	1510	52.2	48.9	-3.3	1
Salmonella enterica CVM N1543	B	Environment	Food (Meat)	1510	52.2	48.9	-3.3	1
Salmonella enterica CVM N18486	B	Environment	Food (Meat)	1510	52.2	48.9	-3.3	1
Salmonella enterica D23580	B	Human	Clinical	2191	52.2	47.6	-4.6	2	Transposase gene adjacent to fliB
Salmonella enterica DT2	B	Human	Clinical	2191	52.2	47.6	-4.6	2	Transposase gene adjacent to fliB
Salmonella enterica DT104	B	Human	Clinical	2191	52.1187	47.6	-4.5187	2	Transposase gene adjacent to fliB
Salmonella enterica Durban	B	Human	Clinical	1510	52.1975	46.4	-5.7975	1
Salmonella enterica EC20090135	B	Animal (Avian)	Zoonotic Reservoir/Pathogen	1510	52.2	46.4	-5.8	1
Salmonella enterica EC20090193	B	Animal (Avian)	Zoonotic Reservoir/Pathogen	1510	52.1	46.4	-5.7	1
Salmonella enterica EC20090332	B	Animal (Avian)	Zoonotic Reservoir/Pathogen	1510	52.2	46.4	-5.8	1
Salmonella enterica EC20090531	B	Animal (Avian)	Zoonotic Reservoir/Pathogen	1510	52.2	46.4	-5.8	1
Salmonella enterica EC20090641	B	Environment	Other	1510	52.2	46.4	-5.8	1
Salmonella enterica EC20090698	B	Environment	Other	1510	52.2	46.4	-5.8	1
Salmonella enterica EC20090884	B	Animal (Avian)	Zoonotic Reservoir/Pathogen	1510	52.1	46.4	-5.7	1
Salmonella enterica EC20100101	B	Animal (Avian)	Zoonotic Reservoir/Pathogen	1510	52.2	46.4	-5.8	1
Salmonella enterica EC20100103	B	Animal (Avian)	Zoonotic Reservoir/Pathogen	1510	52.2	46.4	-5.8	1
Salmonella enterica EC20110221	B	Environment	Food (Plant Produce)	1510	52.2	46.4	-5.8	1
Salmonella enterica EC20110223	B	Human	Clinical	1510	52.2	46.4	-5.8	1
Salmonella enterica EC20110353	B	Environment	Food (Meat)	1510	52.1	46.4	-5.7	1
Salmonella enterica EC20110354	B	Human	Clinical	1510	52.2	46.4	-5.8	1
Salmonella enterica EC20110355	B	Human	Clinical	1510	52.2	46.4	-5.8	1
Salmonella enterica EC20110356	B	Human	Clinical	1510	52.2	46.4	-5.8	1
Salmonella enterica EC20110357	B	Human	Clinical	1510	52.2	46.4	-5.8	1
Salmonella enterica EC20110358	B	Human	Clinical	1510	52.2	46.4	-5.8	1
Salmonella enterica EC20110359	B	Human	Clinical	1510	52.2	46.4	-5.8	1
Salmonella enterica EC20110360	B	Human	Clinical	1510	52.2	46.4	-5.8	1
Salmonella enterica EC20110361	B	Human	Clinical	1510	52.2	46.4	-5.8	1
Salmonella enterica EC20111095	B	Human	Clinical	1510	52.2	46.4	-5.8	1
Salmonella enterica EC20111174	B	Environment	Other	1510	52.2	46.4	-5.8	1
Salmonella enterica EC20111175	B	Environment	Other	1510	52.2	46.4	-5.8	1
Salmonella enterica EC20120002	B	Animal (Avian)	Zoonotic Reservoir/Pathogen	1510	52.2	46.4	-5.8	1
Salmonella enterica EC20120005	B	Animal (Avian)	Zoonotic Reservoir/Pathogen	1510	52.2	46.4	-5.8	1
Salmonella enterica EC20120008	B	Animal (Reptile)	Zoonotic Reservoir/Pathogen	1510	52.2	46.4	-5.8	1
Salmonella enterica EC20120009	B	Animal (Rodent)	Zoonotic Reservoir/Pathogen	1510	52.2	46.4	-5.8	1
Salmonella enterica EC20120916	B	Animal (Avian)	Zoonotic Reservoir/Pathogen	1510	52.1	46.4	-5.7	1
Salmonella enterica EC20120929	B	Animal (Avian)	Zoonotic Reservoir/Pathogen	1510	52.2	46.4	-5.8	1
Salmonella enterica EC20121175	B	Animal (Avian)	Zoonotic Reservoir/Pathogen	1510	52.2	46.4	-5.8	1
Salmonella enterica LT2	B	Human	Clinical	2191	52.2171	47.6	-4.6171	2	Transposase gene adjacent to fliB
Salmonella enterica P125109	B	Human	Clinical	1510	52.2	46.4	-5.8	1
Salmonella enterica P-stx-12	B	Human	Clinical	1480	51.8911	48	-3.8911	1	Putative frameshift in fliB
Salmonella enterica RKS4594	B	Human	Clinical	1473	52.2068	49.2	-3.0068	1	Putative frameshift in fliB
Salmonella enterica RKS5078	B	Animal (Avian)	Zoonotic Reservoir/Pathogen	1510	52.2	46.3	-5.9	1
Salmonella enterica RM6836	B	Plant	Saprophyte	1480	52.2	48.9	-3.3	1
Salmonella enterica S06004	B	N/A	N/A	1480	52.1	46.4	-5.7	1
Salmonella enterica SA20084644	B	Animal (Avian)	Zoonotic Reservoir/Pathogen	1510	52.2	46.4	-5.8	1
Salmonella enterica SA20084824	B	Environment	Other	1510	52.2	46.4	-5.8	1
Salmonella enterica SA20093266	B	Animal (Avian)	Zoonotic Reservoir/Pathogen	1510	52.2	46.4	-5.8	1
Salmonella enterica SC-B67	B	Human	Clinical	1510	52.1737	48.8	-3.3737	1
Salmonella enterica SL254	B	Human	Clinical	1510	52.2145	49	-3.2145	1
Salmonella enterica SL476	B	Human	Clinical	1510	52.1204	48.2	-3.9204	1
Salmonella enterica SL483	B	Human	Clinical	1510	52.0105	46.6	-5.4105	1
Salmonella enterica SL1344	B	N/A	N/A	2191	52.1975	47.6	-4.5975	2	Transposase gene adjacent to fliB
Salmonella enterica SPB7	B	Human	Clinical	2795	52.1	49.8	-2.3	2	Integrase gene adjacent to fliB
Salmonella enterica ST4/74	B	Animal (Bovine)	Zoonotic Reservoir/Pathogen	2191	52.1975	47.6	-4.5975	2	Transposase gene adjacent to fliB
Salmonella enterica T000240	B	Human	Clinical	2191	52.2422	47.6	-4.6422	2	Transposase gene adjacent to fliB
Salmonella enterica TXSC_TXSC08-19	B	Environment	Food (Fish)	1480	52.2	46.4	-5.8	1
Salmonella enterica Ty2	B	Human	Clinical	1480	52.1	48	-4.1	1	Putative frameshift in fliB
Salmonella enterica Ty21a	B	Human	Clinical	1480	52	48	-4	1	Putative frameshift in fliB
Salmonella enterica U288	B	Animal (Porcine)	Zoonotic Reservoir/Pathogen	2191	52.2438	47.6	-4.6438	2	Transposase gene adjacent to fliB
Salmonella enterica UK-1	B	Human	Clinical	2191	52.2438	47.6	-4.6438	2	Transposase gene adjacent to fliB
Salmonella enterica USMARC-S3124.1	B	Environment	Food (Meat)	1510	52.1	48.9	-3.2	1
Yersinia aleksiciae 404/81	P	Human	Clinical	1466	49	40.6	-8.4	1
Yersinia aleksiciae IP27925	P	Environment	Food (Meat)	1521	48.8	38.3	-10.5	1
Yersinia aleksiciae Y159T	P	Human	Clinical	1466	48.8	40.6	-8.2	1
Yersinia bercovieri 127/84	P	Human	Clinical	1522	49.1	37.6	-11.5	1
Yersinia bercovieri 3016/84	P	Human	Clinical	1522	49.1	37.5	-11.6	1
Yersinia bercovieri ATCC 43970	P	Human	Clinical	1522	48.9	37.4	-11.5	1
Yersinia enterocolitica 2/C/53NMD7	P	Animal (Porcine)	Zoonotic Reservoir/Pathogen	1543	46.9	38.8	-8.1	1
Yersinia enterocolitica 105.5R(r)	P	Human	Clinical	1543	47	38.8	-8.2	1
Yersinia enterocolitica 209-36/84	P	Human	Clinical	1543	47.3	39.3	-8	1
Yersinia enterocolitica 556/8265	P	N/A	N/A	1543	47	38.8	-8.2	1
Yersinia enterocolitica 647/5307	P	N/A	N/A	1543	47	38.8	-8.2	1
Yersinia enterocolitica 1127	P	Human	Clinical	1543	46.8	38.8	-8	1
Yersinia enterocolitica 2516-87	P	N/A	N/A	1543	47	38.8	-8.2	1
Yersinia enterocolitica 8081	P	Animal (Rodent)	Pathogen	1543	47.3	39.3	-8	1
Yersinia enterocolitica ATCC 9610	P	Human	Clinical	1543	47.3	39.3	-8	1
Yersinia enterocolitica E701	P	Human	Clinical	1543	47.2	39.5	-7.7	1
Yersinia enterocolitica E736	P	Human	Clinical	1543	47.2	39.3	-7.9	1
Yersinia enterocolitica ERL04757	P	Human	Clinical	1543	47.1	38.8	-8.3	1
Yersinia enterocolitica ERL08109	P	Human	Clinical	1543	46.9	38.8	-8.1	1
Yersinia enterocolitica ERL08599	P	Human	Clinical	1543	46.8	38.8	-8	1
Yersinia enterocolitica ERL08708	P	Human	Clinical	1543	47.1	39.2	-7.9	1
Yersinia enterocolitica ERL022789	P	Animal (Canine)	Zoonotic Reservoir/Pathogen	1543	46.9	38.8	-8.1	1
Yersinia enterocolitica ERL032126	P	Environment	Food (Meat)	1543	47	38.9	-8.1	1
Yersinia enterocolitica ERL032501	P	Human	Clinical	1543	46.8	38.8	-8	1
Yersinia enterocolitica ERL032770	P	Human	Clinical	1543	47	38.8	-8.2	1
Yersinia enterocolitica ERL053435	P	Human	Clinical	1543	47.1	39.1	-8	1
Yersinia enterocolitica ERL053484	P	Animal (Avian)	Zoonotic Reservoir/Pathogen	1543	47.1	39.1	-8	1
Yersinia enterocolitica ERL063683	P	Human	Clinical	1543	46.9	38.8	-8.1	1
Yersinia enterocolitica ERL072344	P	Animal (N/A)	Zoonotic Reservoir/Pathogen	1543	46.9	38.8	-8.1	1
Yersinia enterocolitica ERL073627	P	Human	Clinical	1543	46.9	38.8	-8.1	1
Yersinia enterocolitica ERL082756	P	Human	Clinical	1543	46.9	38.8	-8.1	1
Yersinia enterocolitica ERL083523	P	Human	Clinical	1543	46.9	38.8	-8.1	1
Yersinia enterocolitica FORC_002	P	Environment	Food (Fish)	1543	47	39.2	-7.8	1
Yersinia enterocolitica H324/78	P	Animal (Porcine)	Zoonotic Reservoir/Pathogen	1543	47	38.8	-8.2	1
Yersinia enterocolitica H450/87	P	Human	Clinical	1543	46.9	38.8	-8.1	1
Yersinia enterocolitica H469/87	P	Animal (Porcine)	Zoonotic Reservoir/Pathogen	1543	46.9	38.8	-8.1	1
Yersinia enterocolitica H582/87	P	Human	Clinical	1543	46.9	38.9	-8	1
Yersinia enterocolitica H608/87	P	Human	Clinical	1543	46.9	39.2	-7.7	1
Yersinia enterocolitica H621/87	P	Human	Clinical	1543	46.9	38.8	-8.1	1
Yersinia enterocolitica H1527/93	P	Human	Clinical	1543	47.4	39.1	-8.3	1
Yersinia enterocolitica H7580/93	P	N/A	N/A	1543	46.9	38.8	-8.1	1
Yersinia enterocolitica IP00178	P	Animal (Leporid)	Zoonotic Reservoir/Pathogen	1543	46.8	38.9	-7.9	1
Yersinia enterocolitica IP01119	P	Animal (Leporid)	Zoonotic Reservoir/Pathogen	1543	46.8	38.8	-8	1
Yersinia enterocolitica IP2222	P	N/A	N/A	1512	47.1	39.3	-7.7	1
Yersinia enterocolitica IP05342	P	Animal (Leporid)	Zoonotic Reservoir/Pathogen	1543	46.8	38.9	-7.9	1
Yersinia enterocolitica IP06077	P	Animal (Leporid)	Zoonotic Reservoir/Pathogen	1543	46.8	38.8	-8	1
Yersinia enterocolitica IP10393	P	Human	Clinical	1543	47	38.8	-8.2	1
Yersinia enterocolitica IP20322	P	Environment	Food (Milk)	1543	47	38.9	-8.1	1
Yersinia enterocolitica IP20851	P	Human	Clinical	1543	47	38.8	-8.2	1
Yersinia enterocolitica IP21447	P	Animal (Porcine)	Zoonotic Reservoir/Pathogen	1543	46.9	38.8	-8.3	1
Yersinia enterocolitica IP22276	P	Human	Clinical	1543	47	38.8	-8.2	1
Yersinia enterocolitica IP26014	P	Animal (Bovine)	Zoonotic Reservoir/Pathogen	1543	47.1	39.2	-7.9	1
Yersinia enterocolitica IP26618	P	Environment	Food (Meat)	1543	47.2	39.1	-8.1	1
Yersinia enterocolitica IP26766	P	Human	Clinical	1543	46.9	38.8	-8.1	1
Yersinia enterocolitica IP27818	P	Human	Clinical	1543	47.1	39.1	-8	1
Yersinia enterocolitica IP29194	P	Human	Clinical	1543	47	38.9	-8.1	1
Yersinia enterocolitica IP29228	P	Human	Clinical	1543	46.9	38.9	-8	1
Yersinia enterocolitica IP29610	P	Human	Clinical	1543	46.9	38.8	-8.1	1
Yersinia enterocolitica NFO	P	N/A	N/A	1543	47.1	39.2	-7.9	1
Yersinia enterocolitica PhRBD_Ye1	P	Animal (Porcine)	Zoonotic Reservoir/Pathogen	1543	46.9	38.8	-8.1	1
Yersinia enterocolitica SC9312-78	P	Human	Clinical	1543	47.3	38.8	-8.5	1
Yersinia enterocolitica ST5081	P	N/A	N/A	1543	47.2	39.5	-7.7	1
Yersinia enterocolitica SZ506/04	P	Human	Clinical	1543	47.2	39.4	-7.8	1
Yersinia enterocolitica SZ5108/01	P	Human	Clinical	1543	47.2	39.4	-7.8	1
Yersinia enterocolitica W22703	P	Human	Clinical	1543	47	38.8	-8.2	1
Yersinia enterocolitica WA-314	P	Human	Clinical	1543	47.2	39.3	-7.9	1
Yersinia enterocolitica Y11	P	Human	Clinical	1543	47	38.8	-8.2	1
Yersinia enterocolitica Y127	P	N/A	N/A	1543	47	38.8	-8.2	1
Yersinia enterocolitica Y286	P	N/A	N/A	1543	47.1	39.4	-7.7	1
Yersinia enterocolitica YE04/02	P	Animal (Ovine)	Zoonotic Reservoir/Pathogen	1543	47	39.1	-7.9	1
Yersinia enterocolitica YE08/03	P	Human	Clinical	1543	47	38.9	-8.1	1
Yersinia enterocolitica YE11/03	P	Human	Clinical	1543	46.9	38.8	-8.1	1
Yersinia enterocolitica YE12/03	P	Human	Clinical	1543	47	38.8	-8.2	1
Yersinia enterocolitica YE13/02	P	Animal (Bovine)	Zoonotic Reservoir/Pathogen	1543	47	39.1	-7.9	1
Yersinia enterocolitica YE13/03	P	Human	Clinical	1543	47.2	39.3	-7.9	1
Yersinia enterocolitica YE15/07	P	Human	Clinical	1512	47.2	39.2	-8	1
Yersinia enterocolitica YE24/03	P	Human	Clinical	1543	46.9	38.8	-8.1	1
Yersinia enterocolitica YE30/03	P	Human	Clinical	866	47.1	37.9	-9.2	0.5	Partial, pseudogene
Yersinia enterocolitica YE35/02	P	Human	Clinical	1512	47.3	39.2	-8.1	1
Yersinia enterocolitica YE38/03	P	Human	Clinical	1542	47.2	39.4	-7.8	1
Yersinia enterocolitica YE39/03	P	Human	Clinical	1543	47.3	39.1	-8.2	1
Yersinia enterocolitica YE41/03	P	Human	Clinical	1543	47	39.1	-7.9	1
Yersinia enterocolitica YE53/03	P	Human	Clinical	866	47.3	37.9	-9.4	0.5	Partial, pseudogene
Yersinia enterocolitica YE53/30444	P	Animal (Porcine)	Zoonotic Reservoir/Pathogen	1543	47.1	39.4	-7.7	1
Yersinia enterocolitica YE56/03	P	Human	Clinical	1543	47	38.8	-8.2	1
Yersinia enterocolitica YE111/02	P	Animal (Ovine)	Zoonotic Reservoir/Pathogen	1543	47.1	39.1	-8	1
Yersinia enterocolitica YE119/02	P	Animal (Ovine)	Zoonotic Reservoir/Pathogen	1543	46.8	38.8	-8	1
Yersinia enterocolitica YE149/02	P	Human	Clinical	1543	47	38.9	-8.1	1
Yersinia enterocolitica YE153/02	P	Animal (Bovine)	Zoonotic Reservoir/Pathogen	1543	47	38.9	-8.1	1
Yersinia enterocolitica YE177/02	P	Animal (Bovine)	Zoonotic Reservoir/Pathogen	1543	47.1	39.1	-8	1
Yersinia enterocolitica YE204/02	P	Animal (Porcine)	Zoonotic Reservoir/Pathogen	1543	46.9	38.8	-8.1	1
Yersinia enterocolitica YE205/02	P	Animal (Porcine)	Zoonotic Reservoir/Pathogen	1543	47.1	39.1	-8	1
Yersinia enterocolitica YE208/02	P	Animal (Porcine)	Zoonotic Reservoir/Pathogen	1543	47.1	39.1	-8	1
Yersinia enterocolitica YE212/02	P	Human	Clinical	1543	47	38.8	-8.2	1
Yersinia enterocolitica YE213/02	P	Animal (Porcine)	Zoonotic Reservoir/Pathogen	1543	46.9	38.8	-8.1	1
Yersinia enterocolitica YE221/02	P	Animal (Porcine)	Zoonotic Reservoir/Pathogen	1543	47.2	39.1	-8.1	1
Yersinia enterocolitica YE227/02	P	Animal (Porcine)	Zoonotic Reservoir/Pathogen	1543	47.2	39.1	-8.1	1
Yersinia enterocolitica YE237/02	P	Animal (Porcine)	Zoonotic Reservoir/Pathogen	1543	46.9	38.8	-8.1	1
Yersinia enterocolitica YE238/02	P	Animal (Porcine)	Zoonotic Reservoir/Pathogen	1543	47	38.9	-8.1	1
Yersinia enterocolitica YE3094/96	P	Human	Clinical	1547	47	38.8	-8.2	1
Yersinia enterocolitica YE-149	P	Animal (Canine)	Zoonotic Reservoir/Pathogen	1543	46.9	38.8	-8.1	1
Yersinia enterocolitica YE-150	P	Animal (Bovine)	Zoonotic Reservoir/Pathogen	1543	46.9	38.8	-8.1	1
Yersinia enterocolitica YEF	P	N/A	N/A	1543	47.3	39.4	-7.9	1
Yersinia enterocolitica YE-P1	P	Animal (Porcine)	Zoonotic Reservoir/Pathogen	1543	46.9	38.8	-8.1	1
Yersinia enterocolitica YE-P4	P	Animal (Porcine)	Zoonotic Reservoir/Pathogen	1543	46.9	38.8	-8.1	1
Yersinia enterocolitica YO527	P	N/A	N/A	1543	47	39	-8	1
Yersinia massiliensis 112/02	P	Animal (Ovine)	Zoonotic Reservoir/Pathogen	1519	47.5	37	-10.5	1
Yersinia massiliensis 120/02	P	Animal (Ovine)	Zoonotic Reservoir/Pathogen	1520	47.6	37	-10.6	1
Yersinia massiliensis 24070	P	Human	Clinical	1521	47.6	38.1	-9.5	1
Yersinia massiliensis CCUG 53443	P	Environment	Freshwater	1521	47.3	37.7	-9.6	1
Yersinia massiliensis IP23698	P	Environment	Marine	1519	47.6	37	-10.6	1
Yersinia massiliensis FE80988	P	Human	Clinical	1520	47.3	37.1	-10.2	1
Yersinia mollaretii 58/02	P	Animal (Ovine)	Zoonotic Reservoir/Pathogen	1518	49.1	38.1	-11	1
Yersinia mollaretii 61/02	P	Animal (Ovine)	Zoonotic Reservoir/Pathogen	1519	48.9	38.2	-10.7	1
Yersinia mollaretii 64/02	P	Animal (Ovine)	Zoonotic Reservoir/Pathogen	1515	49.4	37.1	-12.3	1
Yersinia mollaretii 107/02	P	Animal (Ovine)	Zoonotic Reservoir/Pathogen	1518	49	38.1	-10.9	1
Yersinia mollaretii ATCC 43969	P	Environment	Soil	1519	49	38.1	-10.9	1
Yersinia mollaretii FE82747	P	Human	Clinical	1519	49.1	38.2	-10.9	1
Yersinia mollaretii IP22404	P	Animal (Bovine)	Zoonotic Reservoir/Pathogen	1519	48.9	38.2	-10.7	1
Yersinia mollaretii IP25089	P	Human	Clinical	1515	49.4	37.2	-12.2	1
Yersinia nurmii CIP110231	P	Environment	Food (Meat)	1546	48.3	43.3	-5	1
Yersinia rohdei 56/02	P	Animal (Ovine)	N/A	1543	47	37.7	-9.3	1
Yersinia rohdei 68/02	P	Animal (Ovine)	N/A	1543	46.9	37.3	-9.6	1
Yersinia rohdei 3343	P	N/A	N/A	1543	47	37.4	-9.7	1
Yersinia rohdei 82589	P	Human	Clinical	1543	47	37.3	-9.7	1
Yersinia rohdei ATCC 43380	P	Animal (N/A)	N/A	1543	47	37.3	-9.7	1
Yersinia rohdei YRA	P	Animal (N/A)	N/A	1543	47	37.3	-9.7	1
Yersinia sp. nov 1 (58735)	P	Human	Clinical	1543	46.9	39.3	-7.6	1

## Sheet: Supplementary Table S4
				Average	Average AAI	Closest non-enterobacterial match							Glycosyltransferase
Short protein name	Putative function	# Strains	Genera Containing Orthologs	Size (aa)	among strains (%)	Strain	Locus tag	Average AAI (%)	Average Bitscore	Average E-value	Conserved domain (CDSearch)	Conserved domain (CDSearch)	family (CAZY)	Notes
AccC	Carboxylase	1	Plesiomonas	406	-	Shewanella halifaxensis HAW-EB4	ABZ75968	60.8	503	2e-173	Pfam13535, ATP-grasp domain
Acp1	Acyl carrier protein	71	Cronobacter, Dickeya, Enterobacter, Kosakonia, Lelliottia, Mangrovibacter, Pantoea, Pectobacterium, Yokenella	79	84	Desulfitobacterium dichloroeliminans LMG P-21439	Desdi_3198	63.2	105	2e-25	IPR009081, Acyl carrier protein-like
Acp2	Acyl carrier protein	1	Pectobacterium	76	-	Helicobacter sanguini MIT 97-6194	LS64_06615	32.8	49.7	5e-06	COG0236, Acyl carrier protein	CL09936, Phosphopantetheine attachment site
AdoMet1	S-adenosylmethionine-dependent methyltransferase	5	Cedecea	238	92.5	Pseudomonas sp. 20_BN	BN1079_01165	55.1	261	8e-72	CD02440, S-adenosylmethionine-dependent methyltransferases	Pfam08241, Methyltransferase domain
AdoMet2	S-adenosylmethionine-dependent methyltransferase	45	Cronobacter, Dickeya, Enterobacter, Pectobacterium	246	84.6	Ferriphaselus amnicola OYT1	OYT1_00376	74.1	385	1e-106	CD02440, S-adenosylmethionine-dependent methyltransferases	Pfam13489, Methyltransferase domain
AdoMet3	S-adenosylmethionine-dependent methyltransferase	1	Plesiomonas	282	-	Geobacter metallireducens GS-15	ABB30696	50.9	333	5e-110	CD02440, S-adenosylmethionine-dependent methyltransferases	Pfam13847, Methyltransferase domain
AdoMet4	S-adenosylmethionine-dependent methyltransferase	3	Pectobacterium	317	89.7	Hydrogenophaga sp. T4]	Y695_01151	42.7	245	7e-73	CD02440, S-adenosylmethionine-dependent methyltransferases	Pfam13847, Methyltransferase domain
AdoMet5	S-adenosylmethionine-dependent methyltransferase	1	Pectobacterium	253	-	Dechlorosoma suillum PS	Dsui_1767	32.7	140	7e-37	CD02440, S-adenosylmethionine-dependent methyltransferases	Pfam13489, Methyltransferase domain
AdoMet6	S-adenosylmethionine-dependent methyltransferase	1	Pectobacterium	484	-	Methylibium sp. CF059	EX17_RS04750	44.3	439	1e-145	COG4627, Predicted SAM-depedendent methyltransferase	CL17173, S-adenosylmethionine-dependent methyltransferases (SAM or AdoMet-MTase), class I
AdoMet7	S-adenosylmethionine-dependent methyltransferase	6	Enterobacter, Kosakonia, Yokenella	274	89.1	Pseudomonas sp. M47T1	PMM47T1_18865	51.8	292	1e-94	Pfam13489, Methyltransferase domain	CL17173, S-adenosylmethionine-dependent methyltransferases (SAM or AdoMet-MTase), class I
AdoMet8	S-adenosylmethionine-dependent methyltransferase	1	Pectobacterium	355	-	Xanthomonas campestris 8004	XC_2257	34.7	225	3e-66	Pfam13578, Methyltransferase domain	CL17173, S-adenosylmethionine-dependent methyltransferases (SAM or AdoMet-MTase), class I
AdoMet9	S-adenosylmethionine-dependent methyltransferase	1	Erwinia	262	-	Bordetella petrii J49	L636_RS0111160	60.1	315	4e-104	CD02440, S-adenosylmethionine-dependent methyltransferases	TIGR04290, methyltransferase, Rta_06860 family
AdoMet10	S-adenosylmethionine-dependent methyltransferase	3	Erwinia	349	87	Rhizobium sp. LPU83	LPU83_0090	50.6	356	3e-117	Pfam13489, Methyltransferase domain	TIGR04096, DNA phosphorothioation-associated putative methyltransferase
AdoMet11	S-adenosylmethionine-dependent methyltransferase	2	Erwinia	254	99.6	Pseudomonas mendocina str. ymp	Pmen_2839	50.4	247	1e-77	CD02440, S-adenosylmethionine-dependent methyltransferases	Pfam13649, Methyltransferase domain
AdoMet12	S-adenosylmethionine-dependent methyltransferase	1	Lonsdalea	328	-	Thiobacillus thioparus DSM 505	B058_RS0115730	38.8	254	1e-77	Pfam13578, Methyltransferase domain	CL17173, S-adenosylmethionine-dependent methyltransferases (SAM or AdoMet-MTase), class I
AdoMet13	S-adenosylmethionine-dependent methyltransferase	1	Pectobacterium	254	-	Bordetella sp. FB-8]	H143_RS0114855	45.3	234	2e-72	Pfam13578, Methyltransferase domain	CL17173, S-adenosylmethionine-dependent methyltransferases (SAM or AdoMet-MTase), class I
AdoMet14	S-adenosylmethionine-dependent methyltransferase	1	Pectobacterium	222	-	Pseudomonas sp. P482	BV82_0651	58.8	285	2e-93	Pfam13578, Methyltransferase domain	CL17173, S-adenosylmethionine-dependent methyltransferases (SAM or AdoMet-MTase), class I
BetA	Glucose-Methanol-Choline (GMC) family oxidoreductase	1	Pantoea	589	-	Burkholderia bannensis NBRC 103871	BBA01S_RS09580	64.6	801	0	Pfam00732, GMC oxidoreductase	COG2303, Choline dehydrogenase or related flavoprotein
CaiC1	Long-chain-fatty-acid--CoA ligase	70 (+2 partial)	Cronobacter, Dickeya, Enterobacter, Kosakonia, Lelliottia, Mangrovibacter, Pantoea, Pectobacterium, Yokenella	469	70.4	Clostridium sp. CAG:590	BN724_00532	49.1	439	2e-116	CD05922, Uncharacterized subfamily of fatty acid CoA ligase (FACL)	COG0318, Acyl-CoA synthetase (AMP-forming)/AMP-acid ligase II
CaiC2	Long-chain-fatty-acid--CoA ligase	1	Pectobacterium	471	-	Clostridium sp. CAG:590	BN724_00532	53.5	502	1e-144	CD05922, Uncharacterized subfamily of fatty acid CoA ligase (FACL)	COG0318, Acyl-CoA synthetase (AMP-forming)/AMP-acid ligase II
CarB1	Carbomoyl-phosphate synthase	5	Cedecea	312	76.3	Pseudomonas denitrificans ATCC 13867	H681_01190	43.3	248	2e-68	Pfam15632, ATP-grasp in the biosynthetic pathway with Ter operon
CarB2	Carbomoyl-phosphate synthase	36	Dickeya, Lonsdalea	386	90.2	Rhizobium leguminosarum WSM1689	RLEG3_16775	40.6	274	9e-71	Pfam13535, ATP-grasp domain	TIGR01142, phosphoribosylglycinamide formyltransferase 2
CarB3	Carbomoyl-phosphate synthase	9	Citrobacter, Enterobacter, Kosakonia, Pectobacterium	426	63.4	Cupriavidus metallidurans CH34	Rmet_5241	55.8	495	2e-160	PRK12767, carbamoyl phosphate synthase-like protein	Pfam15632, ATP-grasp in the biosynthetic pathway with Ter operon
CarB4	Carbomoyl-phosphate synthase	23	Enterobacter, Kosakonia, Leclercia, Pantoea	389	67.1	Oxalobacter formigenes HOxBLS	OFAG_00492	36	256	6e-67	Pfam13535, ATP-grasp domain
CccA	Gluconate 2-dehydrogenase cytochrome c subunit	1	Pantoea	418	-	Neorhizobium galegae HAMBI:490	NGAL_HAMBI490_13500	57.1	492	2e-168	Pfam00034, Cytochrome c	COG2010, Cytochrome c, mono- and diheme variants
CdpH	CDP-glucose 4,6-dehydratase	4	Erwinia, Pantoea	363	69.9	Novosphingobium malaysiense MUSC 273	LK12_20010	51.3	342	1e-102	CD05252, CDP-D-glucose 4,6-dehydratase, extended (e) SDRs	CL21454, Rossmann-fold NAD(P)(+)-binding proteins
CpsA	Hypothetical protein	1	Enterobacter	441	-	No Blast Hit outside Enterobacteriacea in Top 500 Hits	-	-	-	-	Pfam05159, Capsule polysaccharide biosynthesis protein
DegT	Aminotransferase	236 (+ 2 partial)	Cedecea, Citrobacter, Cronobacter, Dickeya, Enterobacter, Erwinia, Kosakonia, Leclercia, Lelliottia, Lonsdalea, Mangrovibacter, Pantoea, Pectobacterium, Trabulsiella, Yokenella	377	69.9	Pseudomonas sp. P482	BV82_0836	67.4	509	9e-132	CD00616, 3-amino-5-hydroxybenzoic acid synthase family (AHBA_syn)	Pfam01041, DegT/DnrJ/EryC1/StrS aminotransferase family
DegT2	Aminotransferase	1	Plesiomonas	224	-	Aeromonas veronii AER397	EKB15597	71.8	350	7e-117	TIGR04181, aminotransferase, LLPSF_NHT_00031 family	Pfam01041, DegT/DnrJ/EryC1/StrS aminotransferase family
DUF724	Unknown	3	Plesiomonas	692	76.8	Photobacterium gaetbulicola Gung47	AJR09569	24.4	167	5e-40	TIGR02917, putative PEP-CTERM system TPR-repeat lipoprotein
Dxs	1-Deoxy-D-xylulose-5-phosphate synthase/Transketolase	1	Plesiomonas	581	-	Shewanella halifaxensis HAW-EB4	ABZ75966	56.6	691	0	PRK05444, 1-deoxy-D-xylulose-5-phosphate synthase	TIGR00204, 1-deoxy-D-xylulose-5-phosphate synthase
Edn1	HNH endonuclease	2	Dickeya	341	100	Photobacterium profundum SS9	PBPRA1712	62	467	1e-160	Pfam13358, DDE superfamily endonuclease	CL21549, Integrase core domain
Edn2	HNH endonuclease	45	Erwinia, Pantoea	322	75.4	Gordonia neofelifaecis NRRL B-59395	SCNU_01870	34.4	46.5	1e-07	Pfam13391, HNH endonuclease	CL00083, HNH nucleases
Edn3	HNH endonuclease	1	Pectobacterium	256	-	Acinetobacter sp. ANC 3862	F900_02571	50	133	3e-34	CD00085, HNH nucleases	COG3183, Predicted restriction endonuclease, HNH family
FabG1	3-oxoacyl-ACP reductase	69	Cronobacter, Dickeya, Enterobacter, Kosakonia, Lelliottia, Mangrovibacter, Pantoea, Pectobacterium, Yokenella	247	80.7	Acetobacterium bakii DSM 8239	AKG39_05870	47	224	4e-53	CD05333, beta-Keto acyl carrier protein reductase (BKR), involved in Type II FAS, classical (c) SDRs	PRK06550, 3-ketoacyl-(acyl-carrier-protein) reductase
FabG2	3-oxoacyl-ACP reductase	70	Cronobacter, Dickeya, Enterobacter, Kosakonia, Lelliottia, Mangrovibacter, Pantoea, Pectobacterium, Yokenella	247	81.4	Acetobacterium bakii DSM 8239	AKG39_05870	50.8	247	3e-61	CD05333, beta-Keto acyl carrier protein reductase (BKR), involved in Type II FAS, classical (c) SDRs	PRK06550, 3-ketoacyl-(acyl-carrier-protein) reductase
FabG3	Short chain dehydrogenase	1	Plesiomonas	253	-	Shewanella baltica BA175	AEG10664	69.6	365	7e-124	PRK05557, 3-ketoacyl-(acyl-carrier-protein) reductase	TIGR01830, 3-oxoacyl-(acyl-carrier-protein) reductase
FabZ	UDP-3-O-[3-hydroxymyristoyl] N-acetylglucosamine deacetylase/dehydratase	1	Pectobacterium	157	-	Clostridium sp. CAG:306	BN597_00587	69.9	243	1e-78	CD01288, beta-hydroxyacyl-acyl carrier protein (ACP) dehydratase
FdtA	dTDP-6-deoxy-3,4-keto-hexulose isomerase	1	Pectobacterium	130	-	Aeromonas caviae YL12	DA11_21220	69.8	202	9e-64	Pfam05523, WxcM-like, C-terminal	CL21464, Conserved domain found in cupin and related proteins
FdtB	Aminotransferase	1	Pectobacterium	370	-	Vibrio sp. RC586	VOA_002979	61.8	490	2e-169	CD00616, 3-amino-5-hydroxybenzoic acid synthase family (AHBA_syn)	Pfam01041, DegT/DnrJ/EryC1/StrS aminotransferase family
FkbH	Methoxymalonyl-ACP biosynthesis protein FkbH	1	Pectobacterium	546	-	Vibrio vulnificus CG64	WG94_RS22120	39.6	360	1e-113	TIGR01681, HAD-superfamily phosphatase, subfamily IIIC	COG3882, Predicted enzyme involved in methoxymalonyl-ACP biosynthesis
FkbM1	Methyltransferase, FkbM family	3	Pectobacterium	350	100	Sulfurovum sp. FS08-3	KU38_01585	43.6	295	1e-93	TIGR01444, methyltransferase, FkbM family	Pfam05050, Methyltransferase FkbM domain
FkbM2	Methyltransferase, FkbM family	2	Citrobacter	355	99.7	Smithella sp. SDB	APR62_06190	37.9	261	6e-80	TIGR01444, methyltransferase, FkbM family	Pfam05050, Methyltransferase FkbM domain
FkbM3	Methyltransferase, FkbM family	6	Enterobacter, Kosakonia, Yokenella	370	83.3	Coprococcus eutactus ATCC 27759	COPEUT_03003	33	185	2e-44	TIGR01444, methyltransferase, FkbM family	Pfam05050, Methyltransferase FkbM domain
FkbM4	Methyltransferase, FkbM family	25	Dickeya	361	94.5	Limnobacter sp. MED105	LMED105_02885	55.1	401	1e-113	TIGR01444, methyltransferase, FkbM family	Pfam05050, Methyltransferase FkbM domain
FkbM5	Methyltransferase, FkbM family	13	Enterobacter, Kosakonia, Leclercia	375	74.6	Selenomonas sp. oral taxon 149 str. 67H29BP	HMPREF9166_1120	33.9	176	4e-45	TIGR01444, methyltransferase, FkbM family	Pfam05050, Methyltransferase FkbM domain
FkbM6	Methyltransferase, FkbM family	2	Enterobacter	370	56	Smithella sp. SDB	APR62_06190	43.1	298	4e-92	TIGR01444, methyltransferase, FkbM family	Pfam05050, Methyltransferase FkbM domain
FkbM7	Methyltransferase, FkbM family	6	Pantoea	368	99.9	Coprococcus eutactus ATCC 27759	COPEUT_03003	30.8	174	2e-46	TIGR01444, methyltransferase, FkbM family	Pfam05050, Methyltransferase FkbM domain
FkbM8	Methyltransferase, FkbM family	6	Pantoea	368	97.6	Selenomonas sp. oral taxon 149 str. 67H29BP	HMPREF9166_1120	32.8	184	3e-50	TIGR01444, methyltransferase, FkbM family	Pfam05050, Methyltransferase FkbM domain
FkbM9	Methyltransferase, FkbM family	4	Dickeya, Pantoea	277	77.8	Rhizobium leguminosarum WSM1689	RLEG3_16780	47.3	268	3e-81	TIGR01444, methyltransferase, FkbM family	Pfam05050, Methyltransferase FkbM domain
FkbM10	Methyltransferase, FkbM family	1	Leclercia	316	-	Selenomonas sp. oral taxon 149 str. 67H29BP	HMPREF9166_1120	32.7	179	2e-48	TIGR01444, methyltransferase, FkbM family	Pfam05050, Methyltransferase FkbM domain
FliB	N-lysine methylase	2	Pantoea	400	79.2	Aeromonas hydrophila SSU	HMPREF1171_03094	31.3	190	5e-51	None			Note: This reflects the two strains of Pantoea that incorporate both FMI and FGI genes
FliC2	Flagellin - second copy	5	Pectobacterium	643	85.6	Cupriavidus sp. HMR-1	D769_02297	39	396	9e-11	Pfam00669, Bacterial flagellin N-terminal helical region	Pfam00700, Bacterial flagellin C-terminal helical region		Note: This second flagellin within the FGI island is restricted to these five strains
Fmt1	Formyltransferase	5	Pantoea, Pectobacterium	260	82	Pseudomonas cichorii JBC1	PCH70_33900	55.7	283	4e-75	CD08369, Formyltransferase, catalytic core domain	Pfam00551, Formyl transferase
Fmt2	Formyltransferase	1	Erwinia	238	-	Bordetella petrii J49	L636_RS0111150	55.4	278	1e-90	CD08645, Phosphoribosylglycinamide formyltransferase (GAR transformylase, GART)	Pfam00551, Formyl transferase
Fmt3	Formyltransferase	2	Pectobacterium	221	72.8	Bordetella petrii J49	L636_RS0111150	47.1	211	4e-64	CD08645, Phosphoribosylglycinamide formyltransferase (GAR transformylase, GART)	Pfam00551, Formyl transferase
Fmt4	Formyltransferase	1	Enterobacter	261	-	Pseudomonas cichorii JBC1	PCH70_33900	48.6	258	1e-81	CD08369, Formyltransferase, catalytic core domain	Pfam00551, Formyl transferase
FnlA	UDP-N-acetylglucosamine 4,6-dehydratase	1	Plesiomonas	395	-	Pedobacter sp. V48	ETZ224539	77	635	0	CD05237, UDP-Glcnac (UDP-linked N-acetylglucosamine) inverting 4,6-dehydratase, extended (e) SDRs	TIGR04130, UDP-N-acetylglucosamine 4,6-dehydratase/5-epimerase
Gcd	Glucose-1-phosphate cytidylyltransferase	4	Erwinia, Pantoea	256	87.8	Novosphingobium malaysiense MUSC 273	LK12_20020	67	383	1e-127	CD02524, G1P_cytidylyltransferase catalyzing the production of CDP-D-Glucose	TIGR02623, glucose-1-phosphate cytidylyltransferase
GCD2	Nucleotidyl transferase	1	Plesiomonas	344	-	Aeromonas veronii AMC35	EKB15601	73.6	516	3e-180	COG1208, NDP-sugar pyrophosphorylase	CD06426, nucleotidyl transferase family
Gdh	Gluconate 2-dehydrogenase	1	Pantoea	141	-	Burkholderia andropogonis ICMP2807	WM40_21725	54.3	159	2e-45	Pfam13618, Gluconate 2-dehydrogenase subunit 3	CL16324, Gluconate 2-dehydrogenase subunit 3
GH32	N-acetyltransferase	1	Pectobacterium	184	-	Vibrio vulnificus CG64	WG94_RS03730	46.6	158	5e-45	Pfam00251, Glycosyl hydrolases family 32 N-terminal domain	Pfam13302, Acetyltransferase (GNAT) domain
GH43	Glycosylase	45	Cronobacter, Dickeya, Enterobacter, Pectobacterium	319	86.6	Rhizobium leguminosarum CCGM1	RLPCCGM1_c0435	71.2	506	3e-142	CD08979, Glycosyl hydrolase families 32 and 68, which for the clan GH-J	CL14647, Glycosyl hydrolase families: GH43, GH62, GH32, GH68
GH43-2	Glycosylase	40	Cronobacter, Dickeya, Enterobacter, Pectobacterium	322	83.5	Rhizobium leguminosarum CCGM1	RLPCCGM1_c0436	58.7	391	5e-110	CD08979, Glycosyl hydrolase families 32 and 68, which for the clan GH-J	CL14647, Glycosyl hydrolase families: GH43, GH62, GH32, GH68
GH57	Flagellin modification glycoside hydrolase family 57	1	Plesiomonas	594	-	Shewanella oneidensis MR-1	AAN56266	62.6	782	0	CD10794, N-terminal catalytic domain of alpha-galactosidase	CL15692, Catalytic NodB homology domain of the carbohydrate esterase 4 superfamily
Glf	UDP-galactopyranose mutase	2	Dickeya	383	100	Herbaspirillum sp. JC206	HGHM_RS19225	70.8	579	0	COG0562, UDP-galactopyranose mutase	TIGR00031, UDP-galactopyranose mutase
GloB	Beta-lactamase domain protein	1	Pectobacterium	229	-	Clostridium sp. CAG:306	BN597_00590	40.1	193	3e-57	Smart00849, Metallo-beta-lactamase superfamily	COG0491, Glyoxylase or a related metal-dependent hydrolase, beta-lactamase superfamily II
GT2-1	Glycosyltransferase, family 2	5	Dickeya, Lonsdalea	1184	74	Pseudomonas tuomuerensis JCM 14085	PT85_04905	51	1177	0	Pfam00535, Glycosyl transferase family 2	Pfam13641, Glycosyltransferase like family 2	GT2
GT2-2	Glycosyltransferase, family 2	2	Dickeya, Lonsdalea	799	56.2	Thiomicrospira kuenenii DSM 12350	N745_RS12200	48	731	0	COG1216, Glycosyltransferase, GT2 family	CD01335, Radical SAM superfamily	GT2	Note: contains SAM domain; potential dolichyl-phosphate beta-glucosyltransferase
GT2-3	Glycosyltransferase, family 2	9	Enterobacter	1225	97.8	Castellaniella defragrans 65Phen	BN940_RS10280	42.6	736	0	CD04186, Subfamily of Glycosyltransferase Family GT2 of unknown function	CD04184, Myxococcus xanthus RfbC like proteins required for O-antigen biosynthesis	GT2
GT2-4	Glycosyltransferase, family 2	8	Enterobacter, Tatumella	274	81.8	Pseudomonas syringae 1704B	PSYPI_26164	46.8	243	5e-57	CD02526, RfbF is a putative dTDP-rhamnosyl transferase	Pfam00535, Glycosyl transferase family 2	GT2	Note: Putative rhamnosyl- or mannosyltransferase; very short compared to other GT2s
GT2-5	Glycosyltransferase, family 2	39	Enterobacter, Kosakonia, Leclercia, Pantoea	1219	67.5	Castellaniella defragrans 65Phen	BN940_10656	44.1	745	0	CD04186, Subfamily of Glycosyltransferase Family GT2 of unknown function	Pfam13641, Glycosyltransferase like family 2	GT2
GT2-6	Glycosyltransferase, family 2	16	Cedecea, Enterobacter, Leclercia	1114	87.4	Pseudomonas sp. M47T1	PMM47T1_26668	32.6	422	2e-114	CD04186, Subfamily of Glycosyltransferase Family GT2 of unknown function	CD04184, Myxococcus xanthus RfbC like proteins required for O-antigen biosynthesis	GT2
GT2-7	Glycosyltransferase, family 2	1	Cedecea	1230	-	Castellaniella defragrans 65Phen	BN940_10656	45.9	771	0	CD04186, Subfamily of Glycosyltransferase Family GT2 of unknown function	Pfam13641, Glycosyltransferase like family 2	GT2
GT2-8	Glycosyltransferase, family 2	10	Enterobacter, Kosakonia, Pantoea	1184	63.8	Serpens flexibilis ATCC 29606	SF06_28390	48.4	1097	0	CD04186, Subfamily of Glycosyltransferase Family GT2 of unknown function	Pfam13641, Glycosyltransferase like family 2	GT2
GT2-9	Glycosyltransferase, family 2	16	Erwinia, Pantoea	1174	59.5	Pseudomonas tuomuerensis JCM 14085	PT85_04905	40.6	853	0	CD06433, WfgS and WfeV involved in O-antigen biosynthesis	CD04186, Subfamily of Glycosyltransferase Family GT2 of unknown function	GT2
GT2-10	Glycosyltransferase, family 2	1	Erwinia	1159	-	Pseudoxanthomonas sp. J31	PSEJ31_RS15800	33.4	571	3e-179	CD04186, Subfamily of Glycosyltransferase Family GT2 of unknown function	COG1215, Glycosyltransferase, catalytic subunit of cellulose synthase and poly-beta-1,6-N-acetylglucosamine synthase	GT2
GT2-11	Glycosyltransferase, family 2	3	Erwinia	1683	70.1	Pseudomonas mendocina ymp	Pmen_2836	47.6	1542	0	COG1887, CDP-glycerol glycerophosphotransferase, TagB/SpsB family	CD04186, Subfamily of Glycosyltransferase Family GT2 of unknown function	GT2	Note: contains TagB domain
GT2-12	Glycosyltransferase, family 2	1	Erwinia	1211	-	Castellaniella defragrans 65Phen	BN940_10656	46.1	795	0	CD04184, Myxococcus xanthus RfbC like proteins required for O-antigen biosynthesis	CD04186, Subfamily of Glycosyltransferase Family GT2 of unknown function	GT2
GT2-13	Glycosyltransferase, family 2	1	Kosakonia	1223	-	Castellaniella defragrans 65Phen	BN940_10656	37.4	637	0	CD04184, Myxococcus xanthus RfbC like proteins required for O-antigen biosynthesis	CD04186, Subfamily of Glycosyltransferase Family GT2 of unknown function	GT2
GT2-14	Glycosyltransferase, family 2	2	Lonsdalea, Yersinia	1228	54.8	Castellaniella defragrans 65Phen	BN940_10656	51.1	888	0	CD04184, Myxococcus xanthus RfbC like proteins required for O-antigen biosynthesis	CD04186, Subfamily of Glycosyltransferase Family GT2 of unknown function	GT2
GT2-15	Glycosyltransferase, family 2	1	Lonsdalea	1133	-	Pseudoxanthomonas sp. J31	PSEJ31_RS15800	38.3	797	0	CD04184, Myxococcus xanthus RfbC like proteins required for O-antigen biosynthesis	CD04186, Subfamily of Glycosyltransferase Family GT2 of unknown function	GT2
GT2-16	Glycosyltransferase, family 2	5	Pantoea	1131	69.5	No Blast Hit outside Enterobacteriacea in Top 500 Hits	-	-	-	-	CD00761, Glycosyltransferase family A (GT-A)	TIGR04009, colanic acid biosynthesis glycosyl transferase WcaE	GT2
GT2-17	Glycosyltransferase, family 2	14	Pantoea	1154	72.3	Pseudomonas sp. M47T1	PMM47T1_26668	32.6	444	1e-121	CD04184, Myxococcus xanthus RfbC like proteins required for O-antigen biosynthesis	CD04186, Subfamily of Glycosyltransferase Family GT2 of unknown function	GT2
GT2-18	Glycosyltransferase, family 2	1	Pantoea	1009	-	No Blast Hit outside Enterobacteriacea in Top 500 Hits	-	-	-	-	CD04184, Myxococcus xanthus RfbC like proteins required for O-antigen biosynthesis	CD04186, Subfamily of Glycosyltransferase Family GT2 of unknown function	GT2
GT2-19	Glycosyltransferase, family 2	1	Pantoea	1170	-	Pseudomonas tuomuerensis JCM 14085	PT85_04905	44.4	1001	0	CD00761, Glycosyltransferase family A (GT-A)	TIGR04009, colanic acid biosynthesis glycosyl transferase WcaE	GT2
GT2-20	Glycosyltransferase, family 2	1	Pantoea	1172	-	Castellaniella defragrans 65Phen	BN940_10656	42.3	728	0	CD04184, Myxococcus xanthus RfbC like proteins required for O-antigen biosynthesis	CD04186, Subfamily of Glycosyltransferase Family GT2 of unknown function	GT2
GT2-21	Glycosyltransferase, family 2	1	Pantoea	1163	-	Pseudomonas sp. M47T1	PMM47T1_26668	33.1	428	2e-127	CD04186, Subfamily of Glycosyltransferase Family GT2 of unknown function	Pfam10111, Glycosyltransferase like family 2	GT2
GT2-22	Glycosyltransferase, family 2	2	Pantoea	1142	62.4	Pseudoxanthomonas sp. J31	PSEJ31_RS15800	32.3	439	1e-119	CD00761, Glycosyltransferase family A (GT-A)	Pfam00535, Glycosyl transferase family 2	GT2
GT2-23	Glycosyltransferase, family 2	9	Pectobacterium	1227	79.6	Castellaniella defragrans 65Phen	BN940_10656	50.2	880	0	CD04184, Myxococcus xanthus RfbC like proteins required for O-antigen biosynthesis	CD04186, Subfamily of Glycosyltransferase Family GT2 of unknown function	GT2
GT2-24	Glycosyltransferase, family 2	6	Pectobacterium	1167	87.9	Pseudoxanthomonas sp. J31	PSEJ31_RS15800	33.2	644	0	CD04184, Myxococcus xanthus RfbC like proteins required for O-antigen biosynthesis	CD04186, Subfamily of Glycosyltransferase Family GT2 of unknown function	GT2
GT2-25	Glycosyltransferase, family 2	2	Pectobacterium	1189	50.3	Pseudomonas tuomuerensis JCM 14085	PT85_04905	41.4	926	0	CD04186, Subfamily of Glycosyltransferase Family GT2 of unknown function	Pfam13641, Glycosyltransferase like family 2	GT2
GT2-26	Glycosyltransferase, family 2	1	Tatumella	1198	-	Castellaniella defragrans 65Phen	BN940_10656	45.5	669	0	CD04186, Subfamily of Glycosyltransferase Family GT2 of unknown function	Pfam13641, Glycosyltransferase like family 2	GT2
GT2-27	Glycosyltransferase, family 2	3	Kosakonia	1147	94.2	No Blast Hit outside Enterobacteriacea in Top 500 Hits	-	-	-	-	CD04186, Subfamily of Glycosyltransferase Family GT2 of unknown function	CD06433, WfgS and WfeV involved in O-antigen biosynthesis	GT2
GT2-28	Glycosyltransferase, family 2	1	Pectobacterium	272	-	Pseudomonas coronafaciens ICMP4323	ALO77_02276	49.6	253	2e-79	CD04186, Subfamily of Glycosyltransferase Family GT2 of unknown function	Pfam00535, Glycosyl transferase family 2	GT2
GT2-29	Glycosyltransferase, family 2	3	Lonsdalea	276	97.1	Pseudomonas syringae 1704B	PSYPI_26164	48.2	234	3e-63	CD04186, Subfamily of Glycosyltransferase Family GT2 of unknown function	TIGR01556, L-rhamnosyltransferase	GT2	Note: Putative rhamnosyl- or mannosyltransferase; very short compared to other GT2s
GT2-30	Glycosyltransferase, family 2	1	Plesiomonas	406	-	Shewanella halifaxensis HAW-EB4	Shal_1399	53.1	447	1e-151	CD04186, Subfamily of Glycosyltransferase Family GT2 of unknown function	TIGR01556, L-rhamnosyltransferase	GT2
GT25-1	Glycosyltransferase, family 25	5	Pantoea	256	74.7	Cupriavidus taiwanensis STM 6070	A3AG_RS0119410	37.6	138	2e-36	CD06532, Glycosyltransferase family 25	Pfam01755, Glycosyltransferase family 25 (LPS biosynthesis protein)	GT25
HAD1	Haloacid dehalogenase	1	Enterobacter	798	0	Methylosarcina fibrata AML-C10	A3OW_RS0122240	30.7	407	2e-125	TIGR01509, haloacid dehalogenase superfamily, subfamily IA, variant 3	CL21460, Haloacid Dehalogenase-like Hydrolases
HAD2	Phosphoserine phosphatase	3	Erwinia	201	84.9	Pseudomonas mendocina EGD-AQ5	ERH49492	72.1	311	2e-102	COG0560, Phosphoserine phosphatase	TIGR01488, Haloacid Dehalogenase superfamily, subfamily IB, phosphoserine phosphatase-like
HAD3	Haloacid dehalogenase	3	Pectobacterium	796	86.5	No Blast Hit outside Enterobacteriacea in Top 500 Hits	-	-	-	-	TIGR01509, haloacid dehalogenase superfamily, subfamily IA, variant 3	CL21460, Haloacid Dehalogenase-like Hydrolases
Hyp1-1	Hypothetical protein	12	Cedecea, Cronobacter, Lelliottia	465	70	No Blast Hit outside Enterobacteriacea in Top 500 Hits	-	-	-	-	None
Hyp1-2	Hypothetical protein	15	Enterobacter, Yokenella	465	84.37	No Blast Hit outside Enterobacteriacea in Top 500 Hits	-	-	-	-	None
Hyp1-3	Hypothetical protein	80	Cronobacter, Enterobacter,Trabulsiella	491	72.9	No Blast Hit outside Enterobacteriacea in Top 500 Hits	-	-	-	-	None
Hyp2	Hypothetical protein	40	Dickeya	471	75.5	No Blast Hit outside Enterobacteriacea in Top 500 Hits	-	-	-	-	None
Hyp3-1	Hypothetical protein	2	Citrobacter	313	97.7	Delftia acidovorans CCUG 274B	HMPREF9701_04754	45.7	271	1e-83	None
Hyp3-2	Hypothetical protein	4	Enterobacter, Kosakonia	330	52	Desulfotalea psychrophila LSv54	DP0041	39.9	255	3e-76	None
Hyp3-3	Hypothetical protein	3	Pectobacterium	319	100	Chryseobacterium gleum ATCC 35910		42	244	9e-75	None
Hyp4	Hypothetical protein	2	Dickeya	319	100	Paraglaciecola psychrophila 170	GPSY_0310	42.1	268	7e-84	None
Hyp5	Hypothetical protein	2	Dickeya	287	100	No Blast Hit outside Enterobacteriacea in Top 500 Hits	-	-	-	-	None
Hyp6	Hypothetical protein	1	Erwinia	276	-	Bordetella petrii J49	L636_RS0111155	58	328	6e-109	None
Hyp7	Hypothetical protein	4	Erwinia, Pantoea	268	69.7	Rhizobium leguminosarum WSM2304	Rleg2_1186	42	244	1e-67	None
Hyp8	Hypothetical protein	19	Pantoea, Pectobacterium	280	72.7	No Blast Hit outside Enterobacteriacea in Top 500 Hits	-	-	-	-	None
Hyp9	Hypothetical protein	1	Pectobacterium	129	-	Shewanella loihica PV-4	Shew_0601	57.4	144	5e-41	None
Hyp10	Hypothetical protein	2	Pectobacterium	142	100	No Blast Hit outside Enterobacteriacea in Top 500 Hits	-	-	-	-	None
Hyp11	Hypothetical protein	3	Pectobacterium	372	84.4	Hydrogenophaga sp. T4	Y695_01152	41.1	304	7e-96	None
Hyp12	Hypothetical protein	4	Pectobacterium	188	92.6	Vibrio cyclitrophicus FF274	OAK_RS0116305	61.9	200	3e-61	None
Hyp13	Hypothetical protein	16	Pectobacterium	471	81.5	No Blast Hit outside Enterobacteriacea in Top 500 Hits	-	-	-	-	None
IlvB	thiamine pyrophosphate	1	Pectobacterium	593	-	Clostridium sp. CAG:306	BN597_00588	60	741	0	COG0028, Acetolactate synthase large subunit or other thiamine pyrophosphate-requiring enzyme	Pfam00205, Thiamine pyrophosphate enzyme, central domain
IspD1	2-C-methyl-D-erythritol 4-phosphate cytidylyltransferase	2	Pectobacterium	464	99.1	Stenotrophomonas panacihum JCM 16536	ARC20_01895	56.4	530	0	CD02516, CDP-ME synthetase is involved in mevalonate-independent isoprenoid production	PRK00155, 2-C-methyl-D-erythritol 4-phosphate cytidylyltransferase
IspD2	nucleotidyl transferase	3	Erwinia	188	80	Pseudomonas mendocina EGD-AQ5	O203_15575	62.8	231	6e-73	CD02523, Phosphocholine cytidylyltransferases catalyzing the synthesis of CDP-choline	COG1213, Choline kinase
LicD	lipopolysaccharide cholinephosphotransferase	2	Pectobacterium	281	97.8	Stenotrophomonas panacihum JCM 16536	ARC20_01890	32.7	192	2e-55	Pfam04991, LicD family	COG3475, Phosphorylcholine metabolism protein LicD
LuxC1	acyl-CoA reductase	57	Cronobacter, Enterobacter, Lelliottia, Mangrovibacter	400	90.8	Acetobacterium bakii DSM 8239	AKG39_05900	39.9	318	1e-88	CD07080, Acyl-CoA reductase LuxC	Pfam05893, Acyl-CoA reductase (LuxC)
LuxC2	acyl-CoA reductase	15	Dickeya, Pantoea, Pectobacterium	407	66.5	Acetobacterium bakii DSM 8239	AKG39_05900	44.6	367	6e-100	CD07080, Acyl-CoA reductase LuxC	Pfam05893, Acyl-CoA reductase (LuxC)
LuxC3	acyl-CoA reductase	7	Enterobacter, Kosakonia, Yokenella	410	77.8	Acetobacterium bakii DSM 8239	AKG39_05900	44.6	363	4e-101	CD07080, Acyl-CoA reductase LuxC	Pfam05893, Acyl-CoA reductase (LuxC)
LuxC4	acyl-CoA reductase	1	Pectobacterium	405	-	Acetobacterium bakii DSM 8239	AKG39_05900	44.6	367	2e-104	CD07080, Acyl-CoA reductase LuxC	Pfam05893, Acyl-CoA reductase (LuxC)
LuxE	Acyl-protein synthetase	73	Cronobacter, Dickeya, Enterobacter, Kosakonia, Lelliottia, Mangrovibacter, Pantoea, Pectobacterium, Yokenella	359	78.9	Clostridium sp. CAG:306	BN597_00592	64.5	481	1e-99	Pfam04443, Acyl-protein synthetase, LuxE	CD05913, Phenylacetate-CoA ligase PaaK
LysR	LysR family transcriptional regulator	1	Pantoea	297	-	Burkholderia bannensis NBRC 103871	BBA01S_RS04265	49.2	293	3e-94	cl21456, Type 2 periplasmic binding fold superfamily
GT41-1	O-linked N-acetylglucosamine transferase	68	Cedecea, Cronobacter, Trabulsiella, Yokenella	1116	78.6	No Blast Hit outside Enterobacteriacea in Top 500 Hits	-	-	-	-	Pfam13844, Glycosyl transferase family 41	COG3914, Predicted O-linked N-acetylglucosamine transferase, SPINDLY family	GT41	Note: AdoMet domain in all
GT41-2	O-linked N-acetylglucosamine transferase	42	Dickeya	1149	81.9	No Blast Hit outside Enterobacteriacea in Top 500 Hits	-	-	-	-	Pfam13844, Glycosyl transferase family 41	COG3914, Predicted O-linked N-acetylglucosamine transferase, SPINDLY family	GT41	Note: AdoMet domain in all
GT41-3	O-linked N-acetylglucosamine transferase	2	Citrobacter	1078	99.6	No Blast Hit outside Enterobacteriacea in Top 500 Hits	-	-	-	-	Pfam13844, Glycosyl transferase family 41	COG3914, Predicted O-linked N-acetylglucosamine transferase, SPINDLY family	GT41	Note: AdoMet domain in all
GT41-4	O-linked N-acetylglucosamine transferase	15	Enterobacter, Yokenella	1116	83.8	No Blast Hit outside Enterobacteriacea in Top 500 Hits	-	-	-	-	Pfam13844, Glycosyl transferase family 41	COG3914, Predicted O-linked N-acetylglucosamine transferase, SPINDLY family	GT41	Note: AdoMet domain in all
GT41-5	O-linked N-acetylglucosamine transferase	24	Cronobacter, Enterobacter,Lelliottia	1105	74.3	No Blast Hit outside Enterobacteriacea in Top 500 Hits	-	-	-	-	Pfam13844, Glycosyl transferase family 41	COG3914, Predicted O-linked N-acetylglucosamine transferase, SPINDLY family	GT41	Note: AdoMet domain in all
GT41-6	O-linked N-acetylglucosamine transferase	2	Enterobacter, Kosakonia	1145	68.3	No Blast Hit outside Enterobacteriacea in Top 500 Hits	-	-	-	-	Pfam13844, Glycosyl transferase family 41	COG3914, Predicted O-linked N-acetylglucosamine transferase, SPINDLY family	GT41	Note: AdoMet domain in all
GT41-7	O-linked N-acetylglucosamine transferase	1	Enterobacter	1120	-	No Blast Hit outside Enterobacteriacea in Top 500 Hits	-	-	-	-	Pfam13844, Glycosyl transferase family 41	COG3914, Predicted O-linked N-acetylglucosamine transferase, SPINDLY family	GT41	Note: AdoMet domain in all
GT41-8	O-linked N-acetylglucosamine transferase	1	Kosakonia	1145	-	No Blast Hit outside Enterobacteriacea in Top 500 Hits	-	-	-	-	Pfam13844, Glycosyl transferase family 41	COG3914, Predicted O-linked N-acetylglucosamine transferase, SPINDLY family	GT41	Note: AdoMet domain in all
GT41-9	O-linked N-acetylglucosamine transferase	1	Mangrovibacter	1130	-	No Blast Hit outside Enterobacteriacea in Top 500 Hits	-	-	-	-	Pfam13844, Glycosyl transferase family 41	COG3914, Predicted O-linked N-acetylglucosamine transferase, SPINDLY family	GT41	Note: AdoMet domain in all
GT41-10	O-linked N-acetylglucosamine transferase	28	Pectobacterium	1093	80	No Blast Hit outside Enterobacteriacea in Top 500 Hits	-	-	-	-	Pfam13844, Glycosyl transferase family 41	COG3914, Predicted O-linked N-acetylglucosamine transferase, SPINDLY family	GT41	Note: AdoMet domain in all
GT41-11	O-linked N-acetylglucosamine transferase	12	Brenneria, Enterobacter, Pectobacterium, Siccibacter	1203	57.5	Pseudomonas fluorescens F113	AEV60772	41	779	0	Pfam13844, Glycosyl transferase family 41	COG3914, Predicted O-linked N-acetylglucosamine transferase, SPINDLY family	GT41	Note: AdoMet domain in foru of twelve strains encoding orthologs
MmcE	Methylmalonyl-CoA epimerase	1	Pectobacterium	130	-	Vibrio vulnificus CG64	WG94_RS03735	48.1	133	2e-36	CD07249, Methylmalonyl-CoA epimerase (MMCE)
MocA	Oxidoreductase	59	Dickeya, Enterobacter, Kosakonia, Leclercia, Lonsdalea, Pantoea	375	71.5	Fibrobacter succinogenes S85	Fisuc_2059	52.4	378	5e-95	Pfam01408, Oxidoreductase family, NAD-binding Rossmann fold
Mtf1	Putative methyltransferase	1	Pantoea	224	-	Pseudomonas putida S610		61.1	304	1e-100	Pfam03737, Demethylmenaquinone methyltransferase	TIGR02798, 4-carboxy-4-hydroxy-2-oxoadipate aldolase/oxaloacetate decarboxylase
MviM1	Oxidoreductase	1	Plesiomonas	326	-	Aeromonas veronii AMC35	EKB15602	62.8	427	3e-146	Pfam02894, Oxidoreductase family, C-terminal alpha/beta domain	COG0673, Predicted dehydrogenase
Nat1	N-acyltransferase	23	Cronobacter, Enterobacter	149	74.1	Ferriphaselus amnicola OYT1	OYT1_00375	40.4	105	1e-25	CD04301, N-Acyltransferase superfamily	TIGR02382, TDP-D-fucosamine acetyltransferase
Nat2	N-acyltransferase	2	Dickeya	149	94.6	Ferriphaselus amnicola OYT1	OYT1_00375	46.2	116	6e-30	CD04301, N-Acyltransferase superfamily	Pfam00583, Acetyltransferase (GNAT) family
Nat3	N-acyltransferase	12	Enterobacter	152	90.7	Ferriphaselus amnicola OYT1	OYT1_00375	41.7	100	8e-25	CD04301, N-Acyltransferase superfamily	Pfam00583, Acetyltransferase (GNAT) family
Nat4	N-acyltransferase	1	Cedecea	151	-	Ferriphaselus amnicola OYT1	OYT1_00375	42.7	91.7	2e-22	CD04301, N-Acyltransferase superfamily	Pfam00583, Acetyltransferase (GNAT) family
Nat5	N-acyltransferase	20	Pectobacterium	147	91.8	Ferriphaselus amnicola OYT1	OYT1_00375	45.3	91.2	5e-23	CD04301, N-Acyltransferase superfamily	Pfam00583, Acetyltransferase (GNAT) family
NeuAc	CMP-N-acetylneuraminic acid synthetase	1	Plesiomonas	229	-	Vibrio vulnificus 93U204	AIL69405	77.9	363	4e-124	CD02513, CMP-NeuAc_Synthase	Pfam02348, Cytidylyltransferase
NeuB1	N-acetylneuraminate synthase	1	Plesiomonas	359	-	Aeromonas veronii AMC35	EKB23304	75.6	558	0	Pfam03102, NeuB family	TIGR03569, N-acetylneuraminate synthase
NeuB2	N-acetylneuraminate synthase	1	Plesiomonas	287	-	Shewanella halifaxensis HAW-EB4	ABZ75969	73.6	438	9e-152	Pfam03102, NeuB family	TIGR03569, N-acetylneuraminate synthase
NeuB3	N-acetylneuraminate synthase	1	Pectobacterium	287	-	Clostridium sp. CAG:306	CDC21796	60.8	451	1e-154	Pfam03102, NeuB family	TIGR03569, N-acetylneuraminate synthase
NeuC	UDP-N-acetyl glucosamine 2-epimerase	1	Plesiomonas	382	-	Aeromonas veronii AER397	EKB15598	73.2	552	0	CD03786, UDP-N-Acetylglucosamine (GlcNAc) 2-Epimerase family	TIGR03568, UDP-N-acetyl-D-glucosamine 2-epimerase, UDP-hydrolysing
NeuD1	NeuD family sugar O-acyltransferase	80	Cronobacter, Dickeya, Lelliottia, Mangrovibacter, Pantoea, Pectobacterium, Trabulsiella, Yokenella	213	70.3	Clostridium sp. CAG:306	BN597_00585	44.2	176	3e-43	CD03360, Putative Acyltransferase (AT), Left-handed parallel beta-Helix (LbH) domain	TIGR03570, sugar O-acyltransferase, sialic acid O-acetyltransferase NeuD family
NeuD2	NeuD family sugar O-acyltransferase	7	Enterobacter, Kosakonia, Yokenella	218	75.4	Clostridium sp. CAG:306	BN597_00585	40.5	174	1e-44	CD03360, Putative Acyltransferase (AT), Left-handed parallel beta-Helix (LbH) domain	TIGR03570, sugar O-acyltransferase, sialic acid O-acetyltransferase NeuD family
NeuD3	NeuD family sugar O-acyltransferase	3	Pectobacterium	215	96.3	Clostridium sp. CAG:306	BN597_00585	43.4	187	2e-50	CD03360, Putative Acyltransferase (AT), Left-handed parallel beta-Helix (LbH) domain	TIGR03570, sugar O-acyltransferase, sialic acid O-acetyltransferase NeuD family
NeuD4	NeuD family sugar O-acyltransferase	1	Pectobacterium	215	-	Clostridium sp. CAG:306	BN597_00585	50.9	215	4e-59	CD03360, Putative Acyltransferase (AT), Left-handed parallel beta-Helix (LbH) domain	TIGR03570, sugar O-acyltransferase, sialic acid O-acetyltransferase NeuD family
NeuD5	NeuD family sugar O-acyltransferase	1	Plesiomonas	217	-	Aeromonas veronii AMC35	EKB23305	59.3	246	2e-78	CD03360, Putative Acyltransferase (AT), Left-handed parallel beta-Helix (LbH) domain	TIGR03570, sugar O-acyltransferase, sialic acid O-acetyltransferase NeuD family
PbpB	ABC transporter substrate-binding protein	1	Pantoea	310	-	Pseudomonas cremoricolorata ND07	LK03_16950	49.5	317	3e-103	CD01004, Mimosine binding domain of ABC-type transporter MidA and similar proteins	CL21456, Type 2 periplasmic binding fold superfamily
PKc	Protein tyrosine kinase	1	Kosakonia	240	-	No Blast Hit outside Enterobacteriacea in Top 500 Hits	-	-	-	-	CD05066, Catalytic domain of the Protein Tyrosine Kinases, Class EphA Ephrin Receptors	CL21453, Protein Kinases, catalytic domain
PseB	UDP-N-acetylglucosamine 4,6-dehydratase	2	Plesiomonas	332	94.2	Shigella boydii ATCC 9905	EFW52883	82.4	584	0	CD05237, UDP-Glcnac (UDP-linked N-acetylglucosamine) inverting 4,6-dehydratase, extended (e) SDRs	TIGR03589, UDP-N-acetylglucosamine 4,6-dehydratase (inverting)
PseC	UDP-4-keto-6-deoxy-N-acetylglucosamine 4-aminotransferase	2	Plesiomonas	387	58.7	Nitratireductor pacificus pht-3B	EKF17398	60	502	1e-173	TIGR03588, UDP-4-amino-4,6-dideoxy-N-acetyl-beta-L-altrosamine transaminase	CD00616, 3-amino-5-hydroxybenzoic acid synthase family (AHBA_syn)
PseF	Pseudaminic acid cytidylyltransferase	1	Plesiomonas	230	-	Marinomonas ushuaiensis DSM 15871]	ETX12596	66.8	322	1e-107	CD02513, CMP-NeuAc_Synthase activates N-acetylneuraminic acid by adding CMP moiety	TIGR03584, pseudaminic acid cytidylyltransferase
PseG	UDP-2,4-diacetamido-2,4,6-trideoxy-beta-L-altropyranose hydrolase	1	Plesiomonas	335	-	Vibrio cyclitrophicus FF75	ERM59171	43	266	2e-82	TIGR03590, UDP-2,4-diacetamido-2,4,6-trideoxy-beta-L-altropyranose hydrolase
PseH	N-acetyltransferase	1	Plesiomonas	147	-	Alishewanella agri BL06	EIW90272	45.4	132	5e-36	CD04301, N-Acyltransferase superfamily	TIGR03585, UDP-4-amino-4,6-dideoxy-N-acetyl-beta-L-altrosamine N-acetyltransferase
PseI	Pseudaminic acid synthase	1	Plesiomonas	352	-	Aeromonas caviae Sch3	AAD45660	76.5	573	0	Pfam03102, NeuB family	TIGR03586, pseudaminic acid synthase
PtmA	Flagellin modification protein A	1	Plesiomonas	254	-	Aeromonas hydrophila BWH65	KLV44137	73.1	394	4e-135	CD08930, classical (c) SDR, subgroup 8	CL21454, Rossmann-fold NAD(P)(+)-binding proteins
RmlA	Glucose-1-phosphate thymidylyltransferase	16	Erwinia, Pantoea	289	88.9	Vibrio crassostreae 32-9	VCR9J2_20083	72.2	431	7e-116	CD02538, G1P_TT_short is the short form of glucose-1-phosphate thymidylyltransferase	TIGR01207, glucose-1-phosphate thymidylyltransferase, short form
RmlB	dTDP-glucose 4,6-dehydratase	1	Erwinia	365	-	Aeromonas aquatica AE235	LG30_RS0106325	76	565	0	CD05246, dTDP-D-glucose 4,6-dehydratase, extended (e) SDRs	PLN02260, probable rhamnose biosynthetic enzyme
RmlC1	dTDP-4-dehydrorhamnose 3,5-epimerase	16	Pantoea, Yersinia	178	86.2	Neisseria sp. 83E34	AKG09_10160	73.7	278	1e-66	TIGR01221, dTDP-4-dehydrorhamnose 3,5-epimerase	Pfam00908, dTDP-4-dehydrorhamnose 3,5-epimerase
RmlC2	dTDP-4-dehydrorhamnose 3,5-epimerase	4	Erwinia, Pantoea	180	67.3	Novosphingobium malaysiense MUSC 273	LK12_20005	54.7	208	1e-59	TIGR01221, dTDP-4-dehydrorhamnose 3,5-epimerase	Pfam00908, dTDP-4-dehydrorhamnose 3,5-epimerase
RmlC3	dTDP-4-dehydrorhamnose 3,5-epimerase	1	Erwinia	178	-	Aeromonas simiae CIP 107798	BN1134_RS15110	69.9	265	6e-87	TIGR01221, dTDP-4-dehydrorhamnose 3,5-epimerase	Pfam00908, dTDP-4-dehydrorhamnose 3,5-epimerase
RmlD1	dTDP-4-dehydrorhamnose reductase	1	Erwinia	313	-	Aeromonas bivalvium CECT 7113	BN1119_RS07670	64.2	404	9e-138	CD05254, dTDP-6-deoxy-L-lyxo-4-hexulose reductase and related proteins, extended (e) SDRs	TIGR01214, dTDP-4-dehydrorhamnose reductase
RmlD2	dTDP-4-dehydrorhamnose reductase	22	Pantoea, Yersinia	287	76.8	Neisseria wadsworthii 9715	HMPREF9370_1528	54.8	299	2e-78	CD05254, dTDP-6-deoxy-L-lyxo-4-hexulose reductase and related proteins, extended (e) SDRs	TIGR01214, dTDP-4-dehydrorhamnose reductase
Sam1	Radical SAM protein	1	Dickeya	326	-	Pseudoalteromonas luteoviolacea HI1	JF50_17865	45.6	307	7e-99	CD01335, Radical SAM superfamily	Pfam13186, Iron-sulfur cluster-binding domain
Sam2	Radical SAM protein	1	Pantoea	327	-	Pseudoalteromonas luteoviolacea HI1	JF50_17865	54.7	383	1e-128	CD01335, Radical SAM superfamily	Pfam13186, Iron-sulfur cluster-binding domain
SpsF	Acylneuraminate cytidylyltransferase	1	Plesiomonas	534	-	Shewanella oneidensis MR-1	AAN56267	52.6	598	0	CD02518, SpsF glycosyltransferase implicated in the synthesis of the spore coat	Pfam02348, Cytidylyltransferase
Sulf	Sulfatase	2	Enterobacter, Kosakonia	399	80.4	Clostridium bornimense M2/40	CM240_1663	31.1	187	2e-49	Pfam00884, Sulfatase	cl21476, Alkaline phosphatase homologues
SunS	Glycosyltransferase, family 2	12	Pectobacterium	351	77.5	Clostridium botulinum CDC68016	PI77_RS17100	44.8	295	3e-81	CD02511, UDP-glucose LOS-beta-1,4 glucosyltransferase	TIGR04195, peptide S-glycosyltransferase, SunS family	GT2	0	0	0	0
TagD	glycerol-3-phosphate cytidylyltransferase	2	Enterobacter, Kosakonia	130	90.7	Pseudoalteromonas marina DSM 17587	PMAN_04865	77.7	195	1e-60	CD02171, glycerol-3-phosphate cytidylyltransferase	COG0615, Glycerol-3-phosphate cytidylyltransferase, cytidylyltransferase family
TktA1	Transketolase, N-terminal section	50	Cronobacter, Dickeya, Enterobacter, Kosakonia, Lelliottia, Mangrovibacter, Pantoea, Yokenella	273	69.4	Burkholderia sp. BT03	PMI06_009442	45.8	224	1e-59	CD02012, Thiamine pyrophosphate (TPP) family, Transketolase (TK) subfamily, TPP-binding module	COG3959, Transketolase, N-terminal subunit
TktA2	Transketolase, C-terminal section	50	Cronobacter, Dickeya, Enterobacter, Kosakonia, Lelliottia, Mangrovibacter, Pantoea, Yokenella	322	74.7	Burkholderia sp. BT03	PMI06_009443	49.4	314	1e-83	CD07033, Pyrimidine (PYR) binding domain of 1-deoxy-D-xylulose-5-phosphate synthase, transketolase, and related proteins	COG3959, Transketolase, N-terminal subunit
Tnp2	Transposase	2	Enterobacter	87	100	Marinobacterium rhizophilum DSM 18822	F451_RS0110285	79.3	147	1e-43	Pfam01527, Transposase	CD00569, Helix-turn-helix domain of Hin and related proteins
Tnp3	Transposase	1	Dickeya	282	-	Marinobacter nanhaiticus D15-8W	J057_12086	61.3	337	4e-112	COG2801, Transposase InsO and inactivated derivatives	Pfam00665, Integrase core domain
Tnp4	Transposase, Y1 family	2	Enterobacter, Pectobacterium	128	62.5	Vibrio parahaemolyticus VIP4-0430	T244_RS23145	86.6	250	3e-56	Pfam01797, Transposase IS200 like	COG1943, REP element-mobilizing transposase RayT
Tnp5	Transposase	2	Enterobacter	276	100	Marinobacter santoriniensis NKS-G1	MSNKSG1_RS16700	65.6	393	4e-134	Pfam00665, Integrase core domain	COG2801, Transposase InsO and inactivated derivatives
Tnp6	Transposase, IS4 element family	2	Erwinia	66	98.4	Vibrio cholerae HE-45	EJH60469	52.6	69.3	5e-93	Pfam13006, Insertion element 4 transposase N-terminal	CL15233, Insertion element 4 transposase N-terminal
Tnp7	Transposase	1	Kosakonia	268	-	Asticcacaulis sp. YBE204	ESQ75252	94.6	461	8e-162	PHA02517, putative transposase OrfB	Pfam00665, Integrase core domain
Tnp8	Transposase, IS66 family	2	Kosakonia, Pantoea	518	58.5	No Blast Hit outside Enterobacteriacea in Top 500 Hits	-	-	-	-	Pfam03050, Transposase IS66 family	COG3436, Transposase
Tnp9	IS66 Orf2 protein	2	Kosakonia, Pantoea	115	66	Aeromonas caviae CECT 4221	BN1141_RS07185	82	195	2e-53	Pfam05717, IS66 Orf2 like protein	COG3436, Transposase
Tnp10	Transposase, IS3 family	1	Kosakonia	134	-	No Blast Hit outside Enterobacteriacea in Top 500 Hits	-	-	-	-	Pfam01527, Transposase	COG2963, Transposase and inactivated derivatives
Tnp11	Transposase, IS3 family	1	Kosakonia	94	-	Chromobacterium violaceum GN5	RM98_RS01190	76.6	157	5e-47	Pfam01527, Transposase	COG2963, Transposase and inactivated derivatives
Tnp12	Transposase, IS111A/IS1328/IS1533 family	1	Kosakonia	322	-	Burkholderia sp. BT03	EUC14259	63.9	409	6e-139	Pfam01548, Transposase	Pfam02371, Transposase IS116/IS110/IS902 family
Tnp13	Transposase, IS3 family	1	Pantoea	101	-	No Blast Hit outside Enterobacteriacea in Top 500 Hits	-	-	-	-	Pfam01527, Transposase	COG2963, Transposase and inactivated derivatives
Tnp14	Transposase, DDE_Tnp_1_5 family	1	Pantoea	307	-	No Blast Hit outside Enterobacteriacea in Top 500 Hits	-	-	-	-	Pfam13737, Transposase DDE domain	Pfam01609, Transposase DDE domain
Tnp15	Transposase, DDE_Tnp_1_6 family	2	Pectobacterium	114	100	Arthrobacter sp. Soil736	ASG92_09940	47.1	92.4	1e-20	Pfam13586, Transposase DDE domain	cl21562, Transposase DDE domain
Tnp16	Transposase	2	Pectobacterium	73	100	Aeromonas caviae A23	ACH48_14235	51.1	45.1	0.0002	None
Tnp17	Transposase, IS3 family	1	Pectobacterium	160	-	Pseudoalteromonas rubra S2471	TW77_23870	59.3	185	4e-56	Pfam01527, Transposase	COG2963, Transposase and inactivated derivatives
Tnp18	Transposase, mutator family, IS285	1	Pectobacterium	63	-	Streptomyces rimosus R6-500MV9-R8	DF18_RS36625	82.1	104	3e-25	Pfam00872, Transposase, Mutator family	COG3328, Transposase (or an inactivated derivative)
Tnp19	Transposase, IS240 family	1	Pectobacterium	194	-	Pseudomonas syringae ICMP9419	ALO79_200357	67.9	278	2e-89	Pfam00665, Integrase core domain	Pfam13610, DDE domain
Tnp20	Transposase	1	Pectobacterium	114	-	Chromobacterium violaceum GN5	RM98_RS01055	68.9	134	8e-38	Pfam01527, Transposase	cl21459, Helix-turn-helix domains
Tnp21	Transposase	1	Pectobacterium	158	-	Spirosoma linguale DSM 74	Slin_2277	72.1	230	3e-72	Pfam00665, Integrase core domain	COG2801, Transposase InsO and inactivated derivatives
Tnp22	Transposase	1	Dickeya	88	-	Legionella pneumophila ATCC 43290	LP12_2558	75.9	140	9e-41	Pfam01527, Transposase	CD00569, Helix-turn-helix domain of Hin and related proteins
Ugd	UDP-glucose 6-dehydrogenase	4 (+2 partial)	Brenneria, Pectobacterium	372	84.1	Nitrincola lacisaponensis 4CA	KDE41134	75.6	597	0	COG1004, UDP-glucose 6-dehydrogenase	TIGR03026, nucleotide sugar dehydrogenase
VRP3	Type III secretion system effector protein	1	Erwinia	241	-	Chromobacterium violaceum ATCC 12472	CV_1308	70.5	362	4e-123	PRK15245, type III effector phosphothreonine lyase	Pfam03536, Salmonella virulence-associated 28kDa protein
WbbJ1	O-acetyltransferase	1	Plesiomonas	189	-	Aeromonas hydrophila BWH65	KLV44136	70.7	274	2e-90	CD04647, Maltose O-acyltransferase (MAT)-like	COG0110, Acetyltransferase (isoleucine patch superfamily)
WbbJ2	O-acetyltransferase	4	Pantoea, Pectobacterium	198	85.7	Acaryochloris marina MBIC11017	AM1_2778	65.8	273	6e-76	CD04647, Maltose O-acyltransferase (MAT)-like	COG0110, Acetyltransferase (isoleucine patch superfamily)
WbqC1	O-antigen production protein	2	Citrobacter	229	98.6	Desulfotalea psychrophila LSv54	DP0042	50	244	5e-77	Pfam08889, WbqC-like protein family	CL07473, WbqC-like protein family
WbqC2	O-antigen production protein	58	Cedecea, Cronobacter, Dickeya, Enterobacter, Pectobacterium	233	64.4	Rhizobium leguminosarum CCGM1	RLPCCGM1_RS02155	54	254	9e-62	Pfam08889, WbqC-like protein family	CL07473, WbqC-like protein family
WbqC3	O-antigen production protein	4	Enterobacter, Kosakonia	231	62.1	Vibrio cholerae YB2A06	XV74_13005	49.3	242	4e-75	Pfam08889, WbqC-like protein family	CL07473, WbqC-like protein family
WbqC4	O-antigen production protein	1	Erwinia	249	-	Bordetella petrii J49	L636_RS0111145	49.8	245	4e-77	Pfam08889, WbqC-like protein family	CL07473, WbqC-like protein family
WbqC5	O-antigen production protein	3	Pectobacterium	229	100	Prevotella buccalis DNF00985	HMPREF2140_06700	61.7	288	2e-94	Pfam08889, WbqC-like protein family	CL07473, WbqC-like protein family
WbqC6	O-antigen production protein	2	Pectobacterium	237	63.2	Bordetella petrii J49	L636_RS0111145	47.4	231	4e-70	Pfam08889, WbqC-like protein family	CL07473, WbqC-like protein family
WcaG	NAD-dependent epimerase/dehydratase	4	Erwinia, Pantoea	282	64.5	Deefgea rivuli DSM 18356	Q320_RS0104560	41.1	235	3e-70	CD08946, extended (e) SDRs	COG0451, Nucleoside-diphosphate-sugar epimerase
YkfC	Group II intron reverse transcriptase/maturase	2	Pectobacterium	199	100	Burkholderia sordidicola S170	FH08_RS0106050	62.4	239	7e-73	CD01651, RT_G2_intron	TIGR04416, group II intron reverse transcriptase/maturase
YrrM	O-methyltransferase	2	Pectobacterium	222	99.5	Burkholderia phytofirmans PsJN	Bphyt_3843	57	264	7e-85	Pfam13578, Methyltransferase domain	COG4122, Predicted O-methyltransferase YrrM

## Sheet: Supplementary Table S5
		Insert size	#	Genomic	Insert	G+C
Strain	Functions of proteins encoded within inserts	(nt)	CDS	G+C %	G+C	deviation	Insertion site
Brenneria goodwinii OBR1	Amino acid transport and metabolism enzymes; transposase	6050	4	53.1	56.1	3	Downstream of fliC
Enterobacter hormaechei BIDMC87	Transposase; orfB	1322	2	55.3	49.8	-5.5	Within fliC open reading frame
Escherichia vulneris NBRC 102420	Hypothetical protein; transposase	2954	2	56.4	45.4	-11	Downstream of fliC
Pantoea sp. nov 4 (GM01)	Sugar phosphate antiporter UhpABCT; HNH endonuclease	6925	6	54.5	56.6	2.1	Downstream of fliC
Pantoea sp. nov 4 (RIT-PI-b)	Sugar phosphate antiporter UhpABCT; HNH endonuclease	6579	5	54.5	56.4	1.9	Downstream of fliC
Proteus penneri CSUR P1867	Prophage - related to Salmonella phage SPN3UB (NC_019545)	65064	88	38.1	40.6	2.5	Within fliC open reading frame
Proteus vulgaris ATCC 49132	Prophage - related to Salmonella phage SPN3UB (NC_019545)	52502	70	37.9	39.4	1.5	Within fliC open reading frame
Providencia rettgeri Dmel1	Beta fimbria biogenesis locus	7274	5	40.5	34.9	-5.6	Downstream of fliC
Providencia rettgeri DSM 1131	Major facilitator transporter	1981	1	40.1	35.1	-5	Downstream of fliC
Providencia rettgeri H1736	Prophage - related to Salmonella phage RE-2010 (NC_019488)	32088	41	40.3	42.1	1.8	Downstream of fliC
Serratia marcescens 907_SMAR	Prophage - related to Enterobacteria phage P88 (NC_026014)	33580	44	59.6	57.7	-1.9	Downstream of fliC
Serratia marcescens Lr5/4	Prophage - related to Enterobacteria phage P88 (NC_026014)	34446	44	59.2	57.8	-1.4	Downstream of fliC
Shigella dysenteriae 1617	IS1 insertion element	1225	2	51	49.5	-1.5	Within fliC open reading frame
Shigella dysenteriae Sd197	IS1 insertion element	822	2	50.9	52.4	1.5	Within fliC open reading frame
Shigella dysenteriae WRSd3	IS1 insertion element	822	2	50.7	52.4	1.7	Within fliC open reading frame
Shigella dysenteriae WRSd5	IS1 insertion element	822	2	50.7	52.4	1.7	Within fliC open reading frame
Shigella flexneri 1485-80	Transposase	1523	1	51.1	49.7	-1.4	Within fliC open reading frame
Citrobacter rodentium ICC168	Prophage - related to Enterobacteria phage P88 + FMI	20507	27	54.5	52.4	-2.1	Downstream of fliC
Erwinia tracheiphila BuffGH	Prophage - related to Escherichia phage D108 (NC_013594) + FGI	41708	49	50.6	53.4	2.8	Downstream of fliC
Erwinia tracheiphila PSU-1	Prophage - related to Escherichia phage D108 (NC_013594) + FGI	41708	49	50	53.4	3.4	Downstream of fliC
